# Supplementary material for: Identification of host-microbe interaction factors in the genomes of soft rot-associated pathogens Dickeya dadantii 3937 and Pectobacterium carotovorum WPP14 with supervised machine learning
Source: BMC Genomics. 2014 Jun 21;15:508. doi: 10.1186/1471-2164-15-508 (PMC4079955; doi:10.1186/1471-2164-15-508)
Supplement: Supplementary file 1 — Additional file 1: List of individual protein-coding genes from Dd3937 (a) and WPP14 (b) assigned host-microbe interaction GO annotations corresponding to Table 2 . (ZIP 33 KB) [file 12864_2013_6186_MOESM1_ESM.zip]

Archive with 2 entries (2 files):
- 2479885711167141_add1a.xlsx
- 2479885711167141_add1b.xlsx
