# Supplementary material for: Identification of host-microbe interaction factors in the genomes of soft rot-associated pathogens Dickeya dadantii 3937 and Pectobacterium carotovorum WPP14 with supervised machine learning
Source: BMC Genomics. 2014 Jun 21;15:508. doi: 10.1186/1471-2164-15-508 (PMC4079955; doi:10.1186/1471-2164-15-508)
Supplement: Supplementary file 1 — Additional file 1: List of individual protein-coding genes from Dd3937 (a) and WPP14 (b) assigned host-microbe interaction GO annotations corresponding to Table 2 . (ZIP 33 KB) [file 12864_2013_6186_MOESM1_ESM.zip › 2479885711167141_add1a.xlsx]

## Sheet: Chp5_Supplemental_File1a_Dd3937
FeatureID	GO	featureName	product
ABF-0014748	GO:0043903	rstA	DNA-binding response regulator in two-component regulatory system with RstB
ABF-0015312	GO:0043903	slyA	DNA-binding transcriptional activator
ABF-0015660	GO:0043903	aaeR	Putative transcriptional regulator LYSR-type
ABF-0015675	GO:0043903	rpoN	RNA polymerase, sigma 54 (sigma N) factor
ABF-0016073	GO:0043903	vfmE	Transcriptional regulator, AraC family
ABF-0016075	GO:0043903	vfmD	Probable hydrolase
ABF-0016076	GO:0043903	vfmC	Probable na+-driven multidrug efflux pump transmembrane protein
ABF-0016077	GO:0043903	vfmB	VfmB protein
ABF-0016079	GO:0043903	vfmA	3-oxoacyl-[acyl-carrier-protein] synthase, KASIII
ABF-0017295	GO:0043903	rcsC	hybrid sensory kinase in two-component regulatory system with RcsB and YojN
ABF-0018294	GO:0043903	rsmC	global regulatory protein RsmC
ABF-0020512	GO:0043903	uvrY	Response regulator of the two-component transcriptional regulatory system UvrY-BarA (ExpA-ExpS, GacA-GacS)
ABF-0020646	GO:0043903	hns	global DNA-binding transcriptional dual regulator H-NS
ABF-0017612	GO:0044403	bcsA	Cellulose synthase (UDP-forming)
ABF-0017613	GO:0044403	bcsB	cellulose synthase -!- Cyclic di-GMP binding protein precursor
ABF-0017614	GO:0044403	bcsC	Cellulose synthase operon protein C precursor
ABF-0017615	GO:0044403	bcsD	hypothetical protein
ABF-0019414	GO:0044403	expR	DNA-binding transcriptional regulatory protein ExpR
ABF-0019415	GO:0044403	expI	Homoserine lactone synthase YpeI
ABF-0020487	GO:0044403	luxS	S-ribosylhomocysteine lyase
ABF-0017974	GO:0044403	hofC	Type 4 fimbrial assembly protein pilC
ABF-0017976	GO:0044403	ppdD	predicted major pilin subunit
ABF-0020788	GO:0044403	hecB	Hemolysin activator protein precursor
ABF-0017928	GO:0052192	flgM	Negative regulator of flagellin synthesis flgM
ABF-0017930	GO:0052192	flgA	Flagellar basal-body P-ring formation protein flgA
ABF-0017931	GO:0052192	flgB	Flagellar basal-body rod protein flgB
ABF-0017934	GO:0052192	flgD	Flagellar basal-body rod modification protein flgD
ABF-0017935	GO:0052192	flgE	Flagellar hook protein flgE
ABF-0017936	GO:0052192	flgF	Flagellar basal-body rod protein flgF
ABF-0017937	GO:0052192	flgG	Flagellar basal-body rod protein flgG
ABF-0017938	GO:0052192	flgH	Flagellar L-ring protein flgH
ABF-0017939	GO:0052192	flgI	Flagellar P-ring protein flgI
ABF-0017940	GO:0052192	flgJ	flagellum-specific muramidase
ABF-0017941	GO:0052192	flgK	Flagellar hook-associated protein flgK
ABF-0017942	GO:0052192	flgL	Flagellar hook-associated protein flgL
ABF-0017944	GO:0052192	fliR	Flagellar biosynthesis protein fliR
ABF-0017945	GO:0052192	fliQ	Flagellar biosynthesis protein fliQ
ABF-0017946	GO:0052192	fliP	Flagellar biosynthesis protein fliP
ABF-0017947	GO:0052192	fliO	Flagellar biosynthesis protein fliO
ABF-0017948	GO:0052192	fliN	Flagellar motor switch protein fliN
ABF-0017949	GO:0052192	fliM	Flagellar motor switch protein fliM
ABF-0017950	GO:0052192	fliL	Flagellar biosynthesis protein fliL
ABF-0017951	GO:0052192	fliK	Flagellar hook-length control protein fliK
ABF-0017952	GO:0052192	fliJ	Flagellar protein fliJ
ABF-0017953	GO:0052192	fliI	Flagellum-specific ATP synthase fliI
ABF-0017954	GO:0052192	fliH	Flagellar assembly protein fliH
ABF-0017955	GO:0052192	fliG	Flagellar motor switch protein fliG
ABF-0017957	GO:0052192	fliF	Flagellar M-ring protein fliF
ABF-0017958	GO:0052192	fliE	Flagellar hook-basal body complex protein fliE
ABF-0017960	GO:0052192	fliT	Flagellar biosynthesis protein fliT
ABF-0017961	GO:0052192	fliS	Flagellar biosynthesis protein fliS
ABF-0017963	GO:0052192	fliD	Flagellar hook-associated protein fliD
ABF-0018748	GO:0052192	flhB	Flagellar biosynthesis protein flhB
ABF-0018760	GO:0052192	motB	Flagellar motor rotation protein motB
ABF-0018761	GO:0052192	motA	Flagellar motor rotation protein motA
ABF-0018762	GO:0052192	flhC	Flagellar transcriptional activator flhC
ABF-0018763	GO:0052192	flhD	Flagellar transcriptional activator flhD
ABF-0019721	GO:0052192	fliZ	predicted regulator of FliA activity
ABF-0019722	GO:0052192	fliA	RNA polymerase, sigma 28 (sigma F) factor
ABF-0019735	GO:0052192	fliC	flagellar filament structural protein (flagellin)
ABF-0020520	GO:0052192	flhA	predicted flagellar export pore protein
ABF-0020521	GO:0052192	flhE	conserved protein
ABF-0046587	GO:0052192	flgC	Flagellar basal-body rod protein flgC
ABF-0047190	GO:0052192	flgN	Flagellar biosynthesis protein flgN
ABF-0014870	GO:0051816	rhiT	Oligogalacturonide transporter
ABF-0016837	GO:0051816	rhiE	Rhamnogalacturonate lyase precursor
ABF-0017123	GO:0051816	prtG	Secreted protease C precursor
ABF-0017126	GO:0051816	prtD	Alkaline protease secretion ATP-binding protein aprD
ABF-0017127	GO:0051816	prtE	Proteases secretion protein prtE
ABF-0017128	GO:0051816	prtF	outer membrane exporter of proteases
ABF-0019026	GO:0051816	xynA	xylanase
ABF-0020371	GO:0051816	prtC	Secreted protease C precursor
ABF-0020373	GO:0051816	prtA	Secreted protease A precursor
ABF-0047107	GO:0051816	prtB	Secreted protease B precursor
ABF-0014524	GO:0051816	kdgF	Pectin degradation protein kdgF
ABF-0014586	GO:0051816	pelI	endo-pectate lyase
ABF-0014783	GO:0051816	pelX	exopolygalacturonate lyase PelX
ABF-0014876	GO:0051816	pehK	Polygalacturonase
ABF-0014958	GO:0051816	pehX	Exo-poly-alpha-D-galacturonosidase precursor
ABF-0014959	GO:0051816	pehW	polygalacturonase
ABF-0014963	GO:0051816	pehV	Exo-poly-alpha-D-galacturonosidase precursor
ABF-0015101	GO:0051816	pecT	Probable HTH-type transcriptional regulator lrhA
ABF-0015179	GO:0051816	pir	Hypothetical transcriptional regulator yiaJ
ABF-0015523	GO:0051816	kdgN	oligogalacturonate specific porin
ABF-0016087	GO:0051816	pecM	signal receptor
ABF-0016089	GO:0051816	pecS	DNA-binding transcriptional regulatory protein PecS
ABF-0016394	GO:0051816	togT	oligogalacturonide transporter
ABF-0017616	GO:0051816	celY	endoglucanase Y
ABF-0017629	GO:0051816	kdgK	2-dehydro-3-deoxygluconate kinase
ABF-0017764	GO:0051816	phoP	DNA-binding response regulator in two-component regulatory system with PhoQ
ABF-0017765	GO:0051816	phoQ	sensory histidine kinase in two-compoent regulatory system with PhoP
ABF-0018467	GO:0051816	celC	PTS system, cellobiose-specific IIA component
ABF-0018469	GO:0051816	celB	PTS system, cellobiose-specific IIC component
ABF-0018472	GO:0051816	celA	PTS system, cellobiose-specific IIB component
ABF-0018694	GO:0051816	exuR	DNA-binding transcriptional regulatory protein ExuR
ABF-0018695	GO:0051816	exuT	hexuronate transport system
ABF-0018772	GO:0051816	cel5Z	endo-1,4-beta-glucanase precursor
ABF-0018773	GO:0051816	pelL	pectate lyase pelL
ABF-0019248	GO:0051816	kdgT	2-keto-3-deoxygluconate permease
ABF-0019626	GO:0051816	pelW	exopolygalacturonate lyase
ABF-0019629	GO:0051816	kdgM	oligogalacturonate specific porin
ABF-0019632	GO:0051816	paeX	pectin acetylesterase
ABF-0019643	GO:0051816	pelA	pectate lyase, Pla
ABF-0019646	GO:0051816	pelE	pectate lyase pelE
ABF-0019648	GO:0051816	pelD	pectate lyase D
ABF-0019649	GO:0051816	paeY	pectin acetylesterase
ABF-0019650	GO:0051816	pemA	Pectinesterase
ABF-0019747	GO:0051816	pemB	pectin methylesterase B -!- Possible pectinesterase
ABF-0019960	GO:0051816	kdgA	2-dehydro-3-deoxyphosphogluconate aldolase
ABF-0020117	GO:0051816	kdgR	DNA-binding transcriptional regulatory protein KdgR
ABF-0020118	GO:0051816	ogl	Oligogalacturonate lyase
ABF-0020174	GO:0051816	kduI	4-deoxy-L-threo-5-hexosulose-uronate ketol-isomerase
ABF-0020789	GO:0051816	pehN	Exo-poly-alpha-D-galacturonosidase
ABF-0020835	GO:0051816	pelZ	pectate lyase
ABF-0020837	GO:0051816	pelC	pectate lyase C
ABF-0020840	GO:0051816	pelB	pectate lyase B
ABF-0047127	GO:0051816	kduD	2-deoxy-D-gluconate 3-dehydrogenase
ABF-0047129	GO:0051816	togB	Predicted rhamnose oligosaccharide ABC transport system, substrate-binding component
ABF-0174089	GO:0051816	togN	oligogalacturonide ABC transporter, permease component
ABF-0174090	GO:0051816	togA	oligogalacturonide ABC transporter, ATPase component
ABF-0014651	GO:0051816	ftnA	ferritin iron storage protein (cytoplasmic)
ABF-0015004	GO:0051816	hemD	uroporphyrinogen III synthase
ABF-0015005	GO:0051816	hemC	hydroxymethylbilane synthase
ABF-0015119	GO:0051816	yfeD	Manganese ABC transporter, inner membrane permease protein SitD
ABF-0015120	GO:0051816	yfeC	Manganese ABC transporter, inner membrane permease protein SitC
ABF-0015121	GO:0051816	yfeB	Manganese ABC transporter, ATP-binding protein SitB
ABF-0015122	GO:0051816	yfeA	Manganese ABC transporter, periplasmic-binding protein SitA
ABF-0015304	GO:0051816	bfd	bacterioferritin-associated ferredoxin
ABF-0015425	GO:0051816	fhuB	fused iron-hydroxamate transporter subunits of ABC superfamily: membrane components
ABF-0015426	GO:0051816	fhuD	iron-hydroxamate transporter subunit; periplasmic-binding component of ABC superfamily
ABF-0015515	GO:0051816	tonB	TonB protein
ABF-0015752	GO:0051816	hydN	formate dehydrogenase-H, [4Fe-4S] ferredoxin subunit
ABF-0015967	GO:0051816	trxC	thioredoxin 2
ABF-0016541	GO:0051816	exbB	membrane spanning protein in TonB-ExbB-ExbD complex
ABF-0016542	GO:0051816	exbD	membrane spanning protein in TonB-ExbB-ExbD complex
ABF-0016982	GO:0051816	fur	DNA-binding transcriptional dual regulator of siderophore biosynthesis and transport
ABF-0017318	GO:0051816		Ferrichrome-iron receptor
ABF-0017772	GO:0051816	feoB	Ferrous iron transport protein B
ABF-0018857	GO:0051816	acsA	achromobactin synthase component
ABF-0018858	GO:0051816	acsB	achromobactin biosynthesis aldolase
ABF-0018859	GO:0051816	acsC	achromobactin synthase component
ABF-0018862	GO:0051816	acsE	pyridoxal-dependent decarboxylase
ABF-0018863	GO:0051816	acsD	achromobactin synthase component
ABF-0018864	GO:0051816	acr	TonB-dependent ferric achromobactin receptor
ABF-0018866	GO:0051816	acsF	pyridoxal phosphate-dependent transferase
ABF-0018914	GO:0051816	dps	Fe-binding and storage protein
ABF-0019121	GO:0051816	tonB	Ferric siderophore transport system, periplasmic binding protein TonB
ABF-0019146	GO:0051816	cbuD	ferrichrysobactin transporter; ABC permease ; inner membrane component
ABF-0019148	GO:0051816	cbuC	ferrichrysobactin transporter, permease; ATPase component
ABF-0019156	GO:0051816	fct	ferrichrysobactin receptor
ABF-0019507	GO:0051816	hmuS	Hemin transport protein hmuS
ABF-0019508	GO:0051816	hmuT	Periplasmic hemin-binding protein
ABF-0019509	GO:0051816	hmuU	Hemin ABC transporter, permease protein
ABF-0019625	GO:0051816	togM	oligogalacturonide ABC transporter, permease component
ABF-0019932	GO:0051816		pectate lyase
ABF-0020396	GO:0051816	fpr	ferredoxin-NADP reductase
ABF-0046527	GO:0051816	fepA	TonB-dependent receptor; Outer membrane receptor for ferrienterochelin and colicins
ABF-0018252	GO:0051816	cbsA	2,3-dihydro-2,3-dihydroxybenzoate dehydrogenase, chrysobactin biosynthesis
ABF-0018254	GO:0051816	cbsB	2,3-dihydro-2,3-dihydroxybenzoate synthetase, chrysobactin biosynthesis
ABF-0018255	GO:0051816	cbsE	2,3-dihydroxybenzoate-AMP ligase, chrysobactin biosynthesis
ABF-0018256	GO:0051816	cbsC	isochorismate hydroxymutase 2, chrysobactin biosynthesis
ABF-0018853	GO:0051816	cbrD	ATP binding protein from the ferric achromobactin permease
ABF-0018854	GO:0051816	cbrC	ferric achromobactin inner membrane permease component
ABF-0018855	GO:0051816	cbrB	ferric achromobactin inner membrane permease component
ABF-0018856	GO:0051816	cbrA	periplasmic-binding component of an ABC superfamily achromobactin transporter
ABF-0020867	GO:0051816	plcA	Extracellular phospholipase C
ABF-0046787	GO:0051816	bfr	bacterioferritin, iron storage and detoxification protein
ABF-0014972	GO:0044413	wzzE	Enterobacterial Common Antigen (ECA) polysaccharide chain length modulator
ABF-0014975	GO:0044413	rffC	dTDP-fucosamine acetyltransferase
ABF-0014976	GO:0044413	rffA	dTDP-4-keto-6-deoxy-D-glucose aminotransferase
ABF-0014977	GO:0044413	wzxE	lipid III translocase
ABF-0014978	GO:0044413	rffT	4-alpha-L-fucosyltransferase
ABF-0015508	GO:0044413	pal	peptidoglycan-associated outer membrane lipoprotein
ABF-0015732	GO:0044413	tolC	transport channel
ABF-0017166	GO:0044413	lpxH	UDP-2,3-diacylglucosamine pyrophosphatase
ABF-0017466	GO:0044413	lpxD	UDP-3-O-(3-hydroxymyristoyl)-glucosamine N-acyltransferase
ABF-0017469	GO:0044413	lpxA	UDP-N-acetylglucosamine acyltransferase
ABF-0017470	GO:0044413	lpxB	tetraacyldisaccharide-1-P synthase
ABF-0017965	GO:0044413	lpxC	UDP-3-O-acyl N-acetylglucosamine deacetylase
ABF-0018822	GO:0044413	ompA	outer membrane protein A (3a;II*;G;d)
ABF-0019396	GO:0044413	lpxK	lipid A 4'kinase
ABF-0019946	GO:0044413	htrB	Lipid A biosynthesis lauroyl acyltransferase
ABF-0047172	GO:0044413	lpp	murein lipoprotein
ABF-0016562	GO:0044413	iaaM	Tryptophan 2-monooxygenase
ABF-0016563	GO:0044413	iaaH	Indoleacetamide hydrolase
ABF-0015501	GO:0044413	tolA	membrane anchored protein in TolA-TolQ-TolR complex
ABF-0015503	GO:0044413	tolR	membrane spanning protein in TolA-TolQ-TolR complex
ABF-0015970	GO:0044413	emrB	Inner membrane component of tripartite multidrug resistance system
ABF-0015971	GO:0044413	emrA	Membrane fusion component of tripartite multidrug resistance system
ABF-0015973	GO:0044413	mprA	DNA-binding transcriptional repressor of microcin B17 synthesis and multidrug efflux
ABF-0016070	GO:0044413	untM	antimicrobial peptide ABC transporter, permease component
ABF-0016071	GO:0044413	untA	ABC transporter, ATP-binding protein
ABF-0016081	GO:0044413	indC	indigoidine synthase
ABF-0016084	GO:0044413	indA	indigoidine biosynthesis protein
ABF-0016295	GO:0044413	dsbA	periplasmic protein disulfide isomerase I
ABF-0017340	GO:0044413	pab	antibiotic biosynthesis protein
ABF-0017417	GO:0044413	mccF	Microcin immunity protein MccF
ABF-0017457	GO:0044413	tolQ	membrane spanning protein in TolA-TolQ-TolR complex
ABF-0018333	GO:0044413	mrdA	peptidoglycan synthetase, penicillin-binding protein 2
ABF-0018860	GO:0044413	yhcA	achromobactin efflux transporter
ABF-0019532	GO:0044413	acrA	Acriflavin resistance protein A; Probable RND efflux membrane fusion protein
ABF-0019534	GO:0044413	acrB	multidrug efflux system protein
ABF-0019948	GO:0044413	opgH	Glucans biosynthesis glucosyltransferase H
ABF-0019949	GO:0044413	opgG	Glucans biosynthesis protein G precursor
ABF-0046975	GO:0044413	tolB	periplasmic protein
ABF-0019261	GO:0044413	sapF	peptide transport system ATP-binding protein
ABF-0019262	GO:0044413	sapD	peptide transport system ATP-binding protein
ABF-0019263	GO:0044413	sapC	predicted antimicrobial peptide transporter subunit; membrane component of ABC superfamily
ABF-0019264	GO:0044413	sapB	predicted antimicrobial peptide transporter subunit; membrane component of ABC superfamily
ABF-0019265	GO:0044413	sapA	peptide transport periplasmic protein
ABF-0014892	GO:0052048	secE	preprotein translocase membrane subunit
ABF-0016918	GO:0052048	secY	preprotein translocase membrane subunit
ABF-0017558	GO:0052048	secD	SecYEG protein translocase auxillary subunit
ABF-0017559	GO:0052048	secF	SecYEG protein translocase auxillary subunit
ABF-0017975	GO:0052048	hofB	conserved protein with nucleoside triphosphate hydrolase domain
ABF-0018117	GO:0052048	secG	preprotein translocase membrane subunit
ABF-0018222	GO:0052048	outS	OutS lipoprotein precursor
ABF-0018223	GO:0052048	outB	General secretion pathway protein B
ABF-0018229	GO:0052048	outC	General secretion pathway protein C
ABF-0018230	GO:0052048	outD	General secretion pathway protein D
ABF-0018231	GO:0052048	outE	General secretion pathway protein E
ABF-0018232	GO:0052048	outF	General secretion pathway protein F
ABF-0018233	GO:0052048	outG	Type II secretory pathway, component OutG
ABF-0018234	GO:0052048	outH	Type II secretory pathway, component OutH
ABF-0018235	GO:0052048	outI	Type II secretory pathway, component OutI
ABF-0018236	GO:0052048	outJ	General secretion pathway protein J
ABF-0018237	GO:0052048	outK	General secretion pathway protein K
ABF-0018238	GO:0052048	outL	General secretion pathway protein L
ABF-0018239	GO:0052048	outM	General secretion pathway protein M
ABF-0018241	GO:0052048		prepilin peptidase
ABF-0020342	GO:0052048	sttD	General secretion pathway protein D
ABF-0015577	GO:0052048	hrpL	RpoN-dependent ECF family sigma factor
ABF-0015579	GO:0052048	hrpJ	type III secretion protein
ABF-0015580	GO:0052048	hrcV	Type III secretion inner membrane channel protein (LcrD,HrcV,EscV,SsaV)
ABF-0015581	GO:0052048	hrpQ	HrpQ
ABF-0015582	GO:0052048	hrcN	type III secretory pathway, ATPase component HrcN
ABF-0015583	GO:0052048	hrpO	HrpO
ABF-0015584	GO:0052048	hrpP	HrpP
ABF-0015585	GO:0052048	hrcQ	HrcQ
ABF-0015586	GO:0052048	hrcR	type III secretion inner membrane protein
ABF-0015587	GO:0052048	hrcS	type III secretion inner membrane protein
ABF-0015588	GO:0052048	hrcT	type III secretion inner membrane protein
ABF-0015589	GO:0052048	hrcU	type III secretion inner membrane protein
ABF-0019004	GO:0052048	hrpK	Pathogenicity locus protein hrpK
ABF-0019006	GO:0052048	orfC	Potential HrpW-specific chaperone
ABF-0019009	GO:0052048	hrpW	type III secreted protein
ABF-0019587	GO:0052048	hrpE	HrpE
ABF-0019588	GO:0052048	hrpD	HrpD
ABF-0019590	GO:0052048	hrcJ	Type III secretion bridge between inner and outermembrane lipoprotein (YscJ,HrcJ,EscJ, PscJ)
ABF-0019592	GO:0052048	hrpB	HrpB
ABF-0019593	GO:0052048	hrpA	Hrp pili protein hrpA
ABF-0019594	GO:0052048	hrpS	HrpS type III protein secretion system regulatory protein
ABF-0019598	GO:0052048	hrpY	DNA-binding response regulator, LuxR family, near polyamine transporter
ABF-0019600	GO:0052048	hrpX	type III protein secretion system sensor kinase
ABF-0020783	GO:0052048	hrpV	HrpV
ABF-0020784	GO:0052048	hrpN	Harpin hrpN
ABF-0020863	GO:0052048	hrpT	HrpT precursor
ABF-0020864	GO:0052048	hrcC	Type III secretion outermembrane pore forming protein (YscC,MxiD,HrcC, InvG)
ABF-0020865	GO:0052048	hrpG	HrpG precursor
ABF-0020866	GO:0052048	hrpF	HrpF
ABF-0017732	GO:0052048	tatA	Twin-arginine translocation protein TatA
ABF-0017733	GO:0052048	tatB	Twin-arginine translocation protein TatB
ABF-0017734	GO:0052048	tatC	Twin-arginine translocation protein TatC
ABF-0018341	GO:0052048	tatE	Twin-arginine translocation protein TatE
ABF-0019012	GO:0044403	dspE	DspE
ABF-0019013	GO:0044403	dspF	DspF
ABF-0019143	GO:0044403	avrL	Avirulence protein
