# Supplementary material for: Identification of host-microbe interaction factors in the genomes of soft rot-associated pathogens Dickeya dadantii 3937 and Pectobacterium carotovorum WPP14 with supervised machine learning
Source: BMC Genomics. 2014 Jun 21;15:508. doi: 10.1186/1471-2164-15-508 (PMC4079955; doi:10.1186/1471-2164-15-508)
Supplement: Supplementary file 1 — Additional file 1: List of individual protein-coding genes from Dd3937 (a) and WPP14 (b) assigned host-microbe interaction GO annotations corresponding to Table 2 . (ZIP 33 KB) [file 12864_2013_6186_MOESM1_ESM.zip › 2479885711167141_add1b.xlsx]

## Sheet: Chp5_Supplemental_File1b_WPP14_
FeatureID	GO	FeatureName	product
ADT-0000099	GO:0043903	rpoN	RNA polymerase sigma-54 factor
ADT-0000302	GO:0043903	rcsC	two-component system sensor protein
ADT-0000498	GO:0043903	hor	global regulator
ADT-0000602	GO:0043903	hns2	DNA-binding protein Hns
ADT-0000741	GO:0043903	expA	two-component response regulator
ADT-0000769	GO:0043903	hexA2	LysR-family transcriptional regulator of motility and virulence
ADT-0001398	GO:0043903	hexY	global regulatory protein
ADT-0001722	GO:0043903	rstA	two-component response regulator
ADT-0002234	GO:0043903	rexZ	regulator of exoenzymes
ADT-0003251	GO:0044403	bcsA	cellulose synthase catalytic subunit
ADT-0000871	GO:0044403	luxS	autoinducer-2 production protein
ADT-0001241	GO:0044403	expI	N-acylhomoserine lactone synthesis protein
ADT-0002706	GO:0044403		quorum-sensing transcriptional regulator, ExpR2
ADT-0000973	GO:0044403	ppdD	prepilin peptidase dependent protein D
ADT-0000974	GO:0044403	hofC	protein transport protein
ADT-0001449	GO:0044403		putative fimbrial chaperone
ADT-0003859	GO:0044403	hecA1	hemolysin/hemagglutinin-like protein
ADT-0003860	GO:0044403	hecB	putative hemolysin activator protein
ADT-0000413	GO:0052192	flhD	flagellar transcriptional activator
ADT-0000414	GO:0052192	flhC	flagellar transcriptional activator
ADT-0000415	GO:0052192	motB	chemotaxis protein
ADT-0000420	GO:0052192	flhB	flagellar biosynthetic protein
ADT-0000421	GO:0052192	flhA	flagellar biosynthesis protein
ADT-0000422	GO:0052192	flhE	flagellar protein
ADT-0000423	GO:0052192	flgB	flagellar basal-body rod protein
ADT-0000424	GO:0052192	flgD	basal-body rod modification protein
ADT-0000425	GO:0052192	flgH	flagellar L-ring protein
ADT-0000426	GO:0052192	flgI	flagellar P-ring protein precursor
ADT-0000427	GO:0052192	flgJ	peptidoglycan hydrolase
ADT-0000428	GO:0052192	flgL	flagellar hook-associated protein 3
ADT-0000429	GO:0052192	fliE	flagellar hook-basal body complex protein
ADT-0000430	GO:0052192	fliC	flagellin
ADT-0000434	GO:0052192	fliA	RNA polymerase sigma factor for flagellar operon
ADT-0000435	GO:0052192	fliZ	putative alternative sigma factor regulatory protein
ADT-0001629	GO:0052192	flgN	flagella synthesis protein
ADT-0001630	GO:0052192	flgM	negative regulator of flagellin synthesis
ADT-0001631	GO:0052192	flgA	flagella basal body P-ring formation protein
ADT-0001632	GO:0052192	fliQ	flagellar biosynthetic protein
ADT-0001633	GO:0052192	fliP	flagellar biosynthetic protein
ADT-0001634	GO:0052192	fliO	flagellar protein
ADT-0001635	GO:0052192	fliN	flagellar motor switch protein flin
ADT-0001636	GO:0052192	fliM	flagellar motor switch protein
ADT-0001637	GO:0052192	fliL	flagellar protein
ADT-0001638	GO:0052192	fliJ	flagellar protein
ADT-0001639	GO:0052192	fliI	flagellum-specific ATP synthase
ADT-0001640	GO:0052192	fliH	flagellar assembly protein
ADT-0001641	GO:0052192	fliF	flagellar M-ring protein
ADT-0001642	GO:0052192	fliT	flagellar protein
ADT-0001643	GO:0052192	fliS	flagellar protein
ADT-0002769	GO:0052192	motA	chemotaxis protein
ADT-0002773	GO:0052192	flgC	flagellar basal-body rod protein
ADT-0002774	GO:0052192	flgE	flagellar hook protein
ADT-0002775	GO:0052192	flgF	flagellar basal-body rod protein
ADT-0002776	GO:0052192	flgG	flagellar basal-body rod protein
ADT-0002777	GO:0052192	flgK	flagellar hook-associated protein 1
ADT-0003785	GO:0052192	fliR	flagellar biosynthetic protein
ADT-0003786	GO:0052192	fliK	flagellar hook-length control protein
ADT-0003787	GO:0052192	fliG	flagellar motor switch protein G
ADT-0003788	GO:0052192	fliD	flagellar hook-associated protein 2
ADT-0004005	GO:0051816	prtF	protease secretion protein
ADT-0004008	GO:0051816	prtW	metalloprotease
ADT-0000165	GO:0051816	exuR	exu regulon transcriptional regulator
ADT-0000166	GO:0051816	exuT	galacturonate transporter
ADT-0000202	GO:0051816	togT	oligogalacturonide transporter
ADT-0000261	GO:0051816	pehA	endo-polygalacturonase
ADT-0000300	GO:0051816	pehN	putative polygalacturonase
ADT-0000633	GO:0051816	kduD	2-keto-3-deoxygluconate oxidoreductase
ADT-0000642	GO:0051816	pehS	two-component sensor kinase, regulator of virulence determinants
ADT-0000797	GO:0051816	pehX	exo-poly-alpha-D-galacturonosidase
ADT-0000798	GO:0051816		pectate lyase
ADT-0000837	GO:0051816	paeY	pectin acetylesterase
ADT-0000944	GO:0051816		PTS system, lichenan-specific IIb component
ADT-0000945	GO:0051816	licC	PTS system, lichenan-specific IIc component
ADT-0001188	GO:0051816	kdgK	2-dehydro-3-deoxygluconokinase
ADT-0001203	GO:0051816	pelX	exopolygalacturonate lyase
ADT-0001397	GO:0051816	rhiE	rhamnogalacturonate lyase
ADT-0001495	GO:0051816	pelI	pectate lyase
ADT-0001728	GO:0051816	pecM	regulatory protein
ADT-0001808	GO:0051816	kduI2	4-deoxy-L-threo-5-hexosulose-uronate ketol-isomerase
ADT-0001818	GO:0051816	kdgR	pectin degradation repressor
ADT-0001819	GO:0051816	ogl	oligogalacturonate lyase
ADT-0002119	GO:0051816		PTS system, cellobiose-specific IIa component
ADT-0002215	GO:0051816	pelZ	pectate lyase
ADT-0002235	GO:0051816	kdgT	2-keto-3-deoxygluconate permease
ADT-0002348	GO:0051816	pmeB	pectin methylesterase
ADT-0002895	GO:0051816		Exopolygalacturonate lyase
ADT-0002896	GO:0051816	togM	binding-protein-dependent transport system, inner membrane component
ADT-0002897	GO:0051816	togN	binding-protein-dependent transport system, inner membrane component
ADT-0002898	GO:0051816	togA	ABC transporter, ATP-binding component
ADT-0002899	GO:0051816	togB	periplasmic pectic oligomers binding protein
ADT-0002900	GO:0051816	kdgM	oligogalacturonate-specific porin
ADT-0002901	GO:0051816	paeX	pectin acetylesterase
ADT-0002910	GO:0051816	pehR	two-component response regulator of virulence determinants
ADT-0003065	GO:0051816	pemA	pectinesterase A
ADT-0003902	GO:0051816	kdgF	pectin degradation protein
ADT-0004255	GO:0051816	pelC	pectate lyase III
ADT-0004256	GO:0051816	pelB	pectate lyase II
ADT-0004257	GO:0051816	pelA	pectate lyase I
ADT-0000340	GO:0051816	fur	ferric uptake regulation protein
ADT-0000471	GO:0051816	hmuV	hemin transport system ATP-binding protein
ADT-0000472	GO:0051816	hmuU	hemin transport system permease protein
ADT-0000473	GO:0051816	hmuT	hemin-binding periplasmic protein
ADT-0000474	GO:0051816	hemS	hemin transport protein
ADT-0000631	GO:0051816	yfeA	periplasmic chelated iron-binding protein
ADT-0000720	GO:0051816	dps	DNA protection during starvation protein
ADT-0001074	GO:0051816	bfr	bacterioferritin
ADT-0001075	GO:0051816	bfd	bacterioferritin-associated ferredoxin
ADT-0001171	GO:0051816	fpr	ferredoxin--NADP reductase
ADT-0001310	GO:0051816	exbD	biopolymer transport protein
ADT-0001593	GO:0051816	afuC	ferric ABC transporter ATP-binding protein
ADT-0001594	GO:0051816	afuB	ferric ABC transporter permease protein
ADT-0001595	GO:0051816	afuA	ABC transporter iron-binding protein
ADT-0001600	GO:0051816	pnl	pectin lyase
ADT-0001612	GO:0051816	hasA	extracellular heme-binding protein
ADT-0001613	GO:0051816	hasR	TonB-dependent heme receptor
ADT-0001916	GO:0051816	cbrA	achromobactin-binding periplasmic protein
ADT-0001917	GO:0051816	acr	TonB-dependent ferric achromobactin receptor
ADT-0002039	GO:0051816	fhuB	ferrichrome transport system permease protein
ADT-0002040	GO:0051816	fhuD	ferrichrome-binding periplasmic protein
ADT-0002246	GO:0051816	hemC	porphobilinogen deaminase
ADT-0002247	GO:0051816	hemD	uroporphyrinogen-III synthase
ADT-0002264	GO:0051816	tonB	TonB protein
ADT-0002419	GO:0051816	celV	endoglucanase V
ADT-0002455	GO:0051816	entE	enterobactin synthetase component E [includes: 2,3-dihydroxybenzoate-AMP ligase; S-dihydroxybenzoyltransferase]
ADT-0002456	GO:0051816	entB	enterobactin synthetase component B (isochorismatase)
ADT-0002458	GO:0051816	entF	enterobactin synthetase component F
ADT-0002459	GO:0051816	entA	enterobactin synthetase component A (2,3-dihydro-2,3-dihydroxybenzoate dehydrogenase)
ADT-0002632	GO:0051816		TonB-dependent siderophore receptor
ADT-0002720	GO:0051816	hasD	Type I secretion ATP-binding protein
ADT-0002721	GO:0051816	hasF	outer membrane secretion protein
ADT-0002890	GO:0051816	yfeB	chelated iron transport system membrane protein
ADT-0002891	GO:0051816	yfeC	chelated iron transport system membrane protein
ADT-0002892	GO:0051816	yfeD	chelated iron transport system membrane protein
ADT-0002912	GO:0051816	ftnA	ferritin
ADT-0003471	GO:0051816	exbB	biopolymer transport protein
ADT-0003885	GO:0051816	tonB	TonB protein
ADT-0004024	GO:0051816	cbrD	achromobactin transport ATP-binding protein
ADT-0004025	GO:0051816	cbrC	achromobactin transport system permease protein
ADT-0004026	GO:0051816	cbrB	achromobactin transport system permease protein
ADT-0004201	GO:0051816	fepA	TonB dependent siderophore receptor
ADT-0000111	GO:0044413	tolC	outer membrane protein
ADT-0000363	GO:0044413	pal	peptidoglycan-associated lipoprotein precursor
ADT-0000479	GO:0044413	lpp	major outer membrane lipoprotein
ADT-0001139	GO:0044413	rffT	4-alpha-L-fucosyltransferase
ADT-0001140	GO:0044413	wzxE	enterobacterial common antigen (ECA) biosynthesis protein
ADT-0001141	GO:0044413	rffA	lipopolysaccharide biosynthesis protein
ADT-0001142	GO:0044413	rffC	lipopolysaccharide biosynthesis protein
ADT-0001145	GO:0044413	wzzE	lipopolysaccharide biosynthesis protein
ADT-0002151	GO:0044413	lpxC	UDP-3-o-[3-hydroxymyristoyl] N-acetylglucosamine deacetylase
ADT-0003587	GO:0044413	lpxB	lipid-A-disaccharide synthase
ADT-0003588	GO:0044413	lpxA	acyl-[acyl-carrier-protein]--UDP-N- acetylglucosam ine O-acyltransferase
ADT-0003589	GO:0044413	lpxD	UDP-3-O-[3-hydroxymyristoyl] glucosamine N-acyltransferase
ADT-0003789	GO:0044413	ompA	outer-membrane protein A
ADT-0003930	GO:0044413	lpxK	tetraacyldisaccharide 4'-kinase
ADT-0000045	GO:0044413	pagP	putative antimicrobial peptide resistance and lipid A acylation protein
ADT-0000326	GO:0044413	mrdA	penicillin-binding protein 2
ADT-0000360	GO:0044413	tolQ	TolQ protein
ADT-0000361	GO:0044413	tolR	tolR protein
ADT-0000362	GO:0044413	tolB	TolB protein
ADT-0000448	GO:0044413	opgG	periplasmic glucans biosynthesis protein
ADT-0000496	GO:0044413	norM	multidrug resistance protein
ADT-0001212	GO:0044413	dsbA	thiol:disulfide interchange protein
ADT-0001525	GO:0044413	acrA	acriflavine resistance protein A
ADT-0002078	GO:0044413	emrA	multidrug resistance protein A
ADT-0002079	GO:0044413	emrB	multidrug resistance protein B
ADT-0002669	GO:0044413	tolA	TolA protein
ADT-0002791	GO:0044413	opgH	periplasmic glucans biosynthesis protein
ADT-0004176	GO:0044413	emrR	negative regulator of multidrug resistance
ADT-0001710	GO:0044413	sapC	peptide transport system permease protein
ADT-0001711	GO:0044413	sapB	peptide transport system permease protein
ADT-0001712	GO:0044413	sapA	peptide transport periplasmic protein
ADT-0002081	GO:0044413	trxC	thioredoxin 2
ADT-0003486	GO:0044413	sapF	peptide transport system ATP-binding protein
ADT-0003487	GO:0044413	sapD	peptide transport system ATP-binding protein
ADT-0000068	GO:0052048	secE	preprotein translocase SecE subunit
ADT-0000786	GO:0052048	outN	general secretion pathway protein N
ADT-0000787	GO:0052048	outM	general secretion pathway protein M
ADT-0000788	GO:0052048	outL	general secretion pathway protein L
ADT-0000789	GO:0052048	outK	general secretion pathway protein K
ADT-0000790	GO:0052048	outJ	general secretion pathway protein J
ADT-0000791	GO:0052048	outI	general secretion pathway protein I
ADT-0000792	GO:0052048	outH	general secretion pathway protein H
ADT-0000793	GO:0052048	outF	general secretion pathway protein F
ADT-0000794	GO:0052048	outE	general secretion pathway protein E
ADT-0000795	GO:0052048	outD	general secretion pathway protein D
ADT-0000796	GO:0052048	outC	general secretion pathway protein C
ADT-0000799	GO:0052048	outS	general secretion pathway lipoprotein
ADT-0001052	GO:0052048	secY	preprotein translocase subunit
ADT-0001363	GO:0052048	secG	protein-export membrane protein
ADT-0003037	GO:0052048	outO	type 4 prepilin-like proteins leader peptide processing enzyme
ADT-0003135	GO:0052048	hofB	protein transport protein
ADT-0003578	GO:0052048	outB	general secretion pathway protein
ADT-0003628	GO:0052048	secF	protein-export membrane protein
ADT-0003629	GO:0052048	secD	protein-export membrane protei
ADT-0005678	GO:0052048		general secretion pathway protein G
ADT-0000536	GO:0052048	hrcU	type III secretion protein
ADT-0000538	GO:0052048	hrcS	type III secretion protein
ADT-0000539	GO:0052048	hrcR	type III secretion protein
ADT-0000540	GO:0052048	hrpO	type III secretion protein
ADT-0000541	GO:0052048	hrpI	type III secretion protein
ADT-0001734	GO:0052048	hrpY	two-component response regulator
ADT-0001735	GO:0052048	hrpA	type III secretion protein
ADT-0001736	GO:0052048	hrpF	type III secretion protein
ADT-0001737	GO:0052048	hrpG	type III secretion protein
ADT-0001738	GO:0052048	hrpT	type III secretion lipoprotein
ADT-0001739	GO:0052048	hrpV	type III secretion protein
ADT-0001740	GO:0052048		type III secretion protein
ADT-0002735	GO:0052048		type III helper protein HrpK1
ADT-0002851	GO:0052048	hrpJ	type III secretion protein
ADT-0002852	GO:0052048	hrpQ	type III secretion protein
ADT-0002853	GO:0052048	hrcN	type III secretion protein
ADT-0002855	GO:0052048	hrpP	type III secretion protein
ADT-0002856	GO:0052048	hrcQ	type III secretion protein
ADT-0002857	GO:0052048		type III secretion protein
ADT-0003846	GO:0052048	hrpN	harpin
ADT-0003847	GO:0052048	hrcC	type III secretion protein
ADT-0003848	GO:0052048	hrpE	type III secretion protein
ADT-0003849	GO:0052048	hrpD	type III secretion protein
ADT-0003850	GO:0052048	hrcJ	type III secretion protein
ADT-0003851	GO:0052048	hrpB	type III secretion protein
ADT-0003852	GO:0052048	hrpS	sigma-54-dependent enhancer-binding protein
ADT-0003853	GO:0052048	hrpX	two-component sensor kinase
ADT-0003854	GO:0052048	hrpL	RpoN-dependent ECF family sigma factor
ADT-0000058	GO:0052048	tatA	sec-independent protein translocase
ADT-0001550	GO:0052048	tatE	Sec-independent protein translocase protein
ADT-0002360	GO:0052048	tatB	sec-independent protein translocase
ADT-0002361	GO:0052048	tatC	sec-independent protein translocase protein
ADT-0001742	GO:0044403	dspF	putative avirulence protein
ADT-0001743	GO:0044403		periplasmic pectate lyase
ADT-0002859	GO:0044403		type III effector protein
ADT-0002860	GO:0044403		type III effector protein
ADT-0003862	GO:0044403	dspE	putative avirulence protein
ADT-0000542	GO:0044403		potential HrpW-specific chaperone
