# Supplementary material for: Identification of host-microbe interaction factors in the genomes of soft rot-associated pathogens Dickeya dadantii 3937 and Pectobacterium carotovorum WPP14 with supervised machine learning
Source: BMC Genomics. 2014 Jun 21;15:508. doi: 10.1186/1471-2164-15-508 (PMC4079955; doi:10.1186/1471-2164-15-508)
Supplement: Supplementary file 2 — Additional file 2: (a) Strain information of all gamma-proteobacteria with complete or nearly complete genomes used in this study and their associations with various phenotypes of interest (as listed in Additional file 2: Table S1). (b) List of all non gamma-proteobacteria with complete or nearly complete genomes used in this study. (c) List of attribute categories used to generate summary taxonomic and phenotypic attributes based on sequence homology, the count of genomes in each category used as BLASTP search databases, and the number of proteins in Dickeya dadantii (Dd3937) and Pectobacterium carotovorum (WPP14) with hits to target organisms in those categories. (d) List of attributes used in the category of phenotypes of interest, including taxonomic groups and lifestyle statistics. (ZIP 223 KB) [file 12864_2013_6186_MOESM2_ESM.zip › 2479885711167141_add2a.xls]

## Sheet: Supplemental_File2_genomes_orga
Project ID*	Taxonomy ID	Organism Name	Order	Oxygen Req	Habitat	Pathogenic
53	243159	Acidithiobacillus ferrooxidans ATCC 23270	Acidithiobacillales	Facultative	Multiple	No
21111	480119	Acinetobacter baumannii AB0057	Pseudomonadales	Aerobic	Multiple	Human
30993	557600	Acinetobacter baumannii AB307-0294	Pseudomonadales	Aerobic	Multiple	Human
17827	405416	Acinetobacter baumannii ACICU	Pseudomonadales	Aerobic	Aquatic	Human
17477	400667	Acinetobacter baumannii ATCC 17978	Pseudomonadales	Aerobic	Multiple	Human
28921	509173	Acinetobacter baumannii AYE	Pseudomonadales	Aerobic	Aquatic	Human
13001	509170	Acinetobacter baumannii SDF	Pseudomonadales	Aerobic	Aquatic	Human
12352	62977	Acinetobacter sp. ADP1	Pseudomonadales	Aerobic	Multiple	Human
18221	416269	Actinobacillus pleuropneumoniae L20	Pasteurellales	Facultative	Host-associated	Animal
19135	434271	Actinobacillus pleuropneumoniae serovar 3 str. JL03	Pasteurellales	Facultative	Host-associated	Animal
29909	537457	Actinobacillus pleuropneumoniae serovar 7 str. AP76	Pasteurellales	Facultative	Host-associated	Animal
13370	339671	Actinobacillus succinogenes 130Z	Pasteurellales	Anaerobic	Host-associated	No
16697	380703	Aeromonas hydrophila subsp. hydrophila ATCC 7966	Aeromonadales	Facultative	Multiple	Animal
16723	382245	Aeromonas salmonicida subsp. salmonicida A449	Aeromonadales	Facultative	Aquatic	Animal
36579	634176	Aggregatibacter aphrophilus NJ8700	Pasteurellales	Facultative	Host-associated	No
13005	393595	Alcanivorax borkumensis SK2	Oceanospirillales	Aerobic	Specialized	No
30703	316275	Aliivibrio salmonicida LFI1238	Vibrionales	Facultative	Specialized	Animal
15763	187272	Alkalilimnicola ehrlichii MLHE-1	Chromatiales	Facultative	Aquatic	No
13374	314275	Alteromonas macleodii 'Deep ecotype'	Aeromonadales	Aerobic	Aquatic	No
16	322710	Azotobacter vinelandii DJ	Pseudomonadales	Aerobic	Multiple	No
0	100003	Brenneria sp. EniD312	Enterobacteriales	Facultative	Multiple	Plant
28329	498211	Cellvibrio japonicus Ueda107	Pseudomonadales	Aerobic	Terrestrial	No
12636	290398	Chromohalobacter salexigens DSM 3043	Oceanospirillales	Aerobic	Specialized	No
12716	290338	Citrobacter koseri ATCC BAA-895	Enterobacteriales	Aerobic	Multiple	Human, Animal
0	100002	Citrobacter rodentium ICC168	Enterobacteriales	Facultative	Multiple	Human, Animal
275	167879	Colwellia psychrerythraea 34H	Alteromonadales	Facultative	Specialized	No
19137	434923	Coxiella burnetii CbuG_Q212	Legionellales	Facultative	Multiple	Animal, Human
19139	434924	Coxiella burnetii CbuK_Q154	Legionellales	Facultative	Multiple	Animal, Human
16721	434922	Coxiella burnetii Dugway 5J108-111	Legionellales	Facultative	Host-associated	Animal, Human
16791	360115	Coxiella burnetii RSA 331	Legionellales	Facultative	Multiple	Animal, Human
41	227377	Coxiella burnetii RSA 493	Legionellales	Facultative	Multiple	Animal, Human
12720	290339	Cronobacter sakazakii ATCC BAA-894	Enterobacteriales	Anaerobic	Host-associated	Human
0	100001	Cronobacter turicensis z3032	Enterobacteriales	Facultative	Host-associated	Human
50	246195	Dichelobacter nodosus VCS1703A	Cardiobacteriales	Anaerobic	Host-associated	Animal
0	100000	Dickeya dadantii 3937	Enterobacteriales	Facultative	Multiple	Plant
0	100004	Dickeya dadantii Ech586	Enterobacteriales	Facultative	Multiple	Plant
33069	579405	Dickeya dadantii Ech703	Enterobacteriales	Facultative	Multiple	Plant
31295	561229	Dickeya zeae Ech1591	Enterobacteriales	Facultative	Multiple	Plant
34853	634503	Edwardsiella ictaluri 93-146	Enterobacteriales	Facultative	Aquatic	Animal
0	100005	Edwardsiella tarda EIB202	Enterobacteriales	Facultative	Multiple	Animal
0	100006	Enterobacter cloacae subsp. cloacae ATCC 13047	Enterobacteriales	Facultative	Host-associated	Animal
17461	399742	Enterobacter sp. 638	Enterobacteriales	Facultative	Host-associated	No
0	100007	Erwinia amylovora ATCC 49946	Enterobacteriales	Facultative	Multiple	Plant
0	100008	Erwinia amylovora CFBP 1430	Enterobacteriales	Facultative	Multiple	Plant
0	100009	Erwinia billingiae 661	Enterobacteriales	Facultative	Multiple	Plant
0	100010	Erwinia pyrifoliae DSM 12163	Enterobacteriales	Facultative	Multiple	Plant
0	100011	Erwinia pyrifoliae Ep1/96	Enterobacteriales	Facultative	Multiple	Plant
20585	465817	Erwinia tasmaniensis Et1/99	Enterobacteriales	Facultative	Host-associated	No
0	100012	Escherichia albertii TW07627	Enterobacteriales	Facultative	Host-associated	Human
16235	362663	Escherichia coli 536	Enterobacteriales	Facultative	Host-associated	Human
33413	585055	Escherichia coli 55989	Enterobacteriales	Facultative	Multiple	Human
16718	405955	Escherichia coli APEC O1	Enterobacteriales	Facultative	Host-associated	Animal
18083	481805	Escherichia coli ATCC 8739	Enterobacteriales	Facultative	Host-associated	No
18281	413997	Escherichia coli B str. REL606	Enterobacteriales	Facultative	Multiple	Human
30681	866768	Escherichia coli 'BL21-Gold(DE3)pLysS AG'	Enterobacteriales	Anaerobic	Specialized	Human
33775	595496	Escherichia coli BW2952	Enterobacteriales	Facultative	Multiple	Human
313	199310	Escherichia coli CFT073	Enterobacteriales	Facultative	Host-associated	Human
13960	331111	Escherichia coli E24377A	Enterobacteriales	Facultative	Host-associated	Human
33409	585397	Escherichia coli ED1a	Enterobacteriales	Facultative	Multiple	Human
13959	331112	Escherichia coli HS	Enterobacteriales	Facultative	Host-associated	No
33373	585034	Escherichia coli IAI1	Enterobacteriales	Facultative	Multiple	Human
33411	585057	Escherichia coli IAI39	Enterobacteriales	Facultative	Multiple	Human
32571	574521	Escherichia coli O127:H6 str. E2348/69	Enterobacteriales	Facultative	Host-associated	Human
259	155864	Escherichia coli O157:H7 EDL933	Enterobacteriales	Facultative	Host-associated	Human
27739	444450	Escherichia coli O157:H7 str. EC4115	Enterobacteriales	Facultative	Multiple	Human
226	386585	Escherichia coli O157:H7 str. Sakai	Enterobacteriales	Facultative	Host-associated	Human
30045	544404	Escherichia coli O157:H7 str. TW14359	Enterobacteriales	Facultative	Multiple	Human
33375	585035	Escherichia coli S88	Enterobacteriales	Facultative	Multiple	Human
18057	409438	Escherichia coli SE11	Enterobacteriales	Facultative	Host-associated	Human
19469	439855	Escherichia coli SMS-3-5	Enterobacteriales	Facultative	Multiple	No
20079	316385	Escherichia coli str. K-12 substr. DH10B	Enterobacteriales	Facultative	Host-associated	No
225	511145	Escherichia coli str. K-12 substr. MG1655	Enterobacteriales	Facultative	Host-associated	No
16351	316407	Escherichia coli str. K-12 substr. W3110	Enterobacteriales	Facultative	Host-associated	No
33415	585056	Escherichia coli UMN026	Enterobacteriales	Facultative	Multiple	Human
16259	364106	Escherichia coli UTI89	Enterobacteriales	Facultative	Host-associated	Human
33369	585054	Escherichia fergusonii ATCC 35469	Enterobacteriales	Facultative	Multiple	Human, Animal
16088	401614	Francisella tularensis novicida U112	Thiotrichales	Aerobic	Multiple	Human, Animal
27853	484022	Francisella philomiragia subsp. philomiragia ATCC 25017	Thiotrichales	Aerobic	Multiple	Human, Animals
16421	119857	Francisella tularensis subsp. holarctica	Thiotrichales	Aerobic	Host-associated	Human, Animal
20197	458234	Francisella tularensis subsp. holarctica FTNF002-00	Thiotrichales	Aerobic	Multiple	Human, Animal
17265	393011	Francisella tularensis subsp. holarctica OSU18	Thiotrichales	Aerobic	Multiple	Human, Animal
19571	441952	Francisella tularensis subsp. mediasiatica FSC147	Thiotrichales	Aerobic	Host-associated	Human, Animal
17375	393115	Francisella tularensis subsp. tularensis FSC198	Thiotrichales	Aerobic	Aquatic	Human, Animal
9	177416	Francisella tularensis subsp. tularensis SCHU S4	Thiotrichales	Aerobic	Aquatic	Human, Animal
18459	418136	Francisella tularensis subsp. tularensis WY96-3418	Thiotrichales	Aerobic	Host-associated	Animal
38	233412	Haemophilus ducreyi 35000HP	Pasteurellales	Anaerobic	Host-associated	Human
11752	281310	Haemophilus influenzae 86-028NP	Pasteurellales	Facultative	Host-associated	Human
16400	374930	Haemophilus influenzae PittEE	Pasteurellales	Facultative	Host-associated	Human
16401	374931	Haemophilus influenzae PittGG	Pasteurellales	Facultative	Host-associated	Human
219	71421	Haemophilus influenzae Rd KW20	Pasteurellales	Facultative	Host-associated	Human
31099	557723	Haemophilus parasuis SH0165	Pasteurellales	Facultative	Host-associated	Animal
322	205914	Haemophilus somnus 129PT	Pasteurellales	Facultative	Host-associated	Human, Animal
388	228400	Haemophilus somnus 2336	Pasteurellales	Facultative	Host-associated	Human, Animal
16064	349521	Hahella chejuensis KCTC 2396	Oceanospirillales	Facultative	Aquatic	No
15767	349124	Halorhodospira halophila SL1	Chromatiales	Facultative	Specialized	No
10790	283942	Idiomarina loihiensis L2TR	Alteromonadales	Aerobic	Specialized	No
29443	523791	Kangiella koreensis DSM 16069	others	Facultative	Specialized	No
28471	507522	Klebsiella pneumoniae 342	Enterobacteriales	Facultative	Host-associated	No
21069	484021	Klebsiella pneumoniae NTUH-K2044	Enterobacteriales	Facultative	Multiple	Human
31	272620	Klebsiella pneumoniae subsp. pneumoniae MGH 78578	Enterobacteriales	Facultative	Multiple	Human, Animal
0	100013	Klebsiella variicola At-22	Enterobacteriales	Facultative	Multiple	No
17491	400673	Legionella pneumophila str. Corby	Legionellales	Aerobic	Host-associated	Human
13126	297245	Legionella pneumophila str. Lens	Legionellales	Aerobic	Host-associated	Animal
13127	297246	Legionella pneumophila str. Paris	Legionellales	Aerobic	Host-associated	Animal
22	272624	Legionella pneumophila subsp. pneumophila str. Philadelphia 1	Legionellales	Aerobic	Host-associated	Animal
13068	221988	Mannheimia succiniciproducens MBEL55E	Pasteurellales	Anaerobic	Host-associated	No
13239	351348	Marinobacter aquaeolei VT8	Alteromonadales	Facultative	Specialized	No
17445	400668	Marinomonas sp. MWYL1	Alteromonadales	Aerobic	Aquatic	No
21	243233	Methylococcus capsulatus str. Bath	Methylococcales	Aerobic	Specialized	No
13993	323261	Nitrosococcus oceani ATCC 19707	Chromatiales	Aerobic	Aquatic	No
0	100014	Pantoea ananatis LMG 20103	Enterobacteriales	Facultative	Multiple	Plant
0	100015	Pantoea stewartii DC283	Enterobacteriales	Facultative	Multiple	Plant
39	272843	Pasteurella multocida subsp. multocida str. Pm70	Pasteurellales	Facultative	Host-associated	Human, Animal
350	218491	Pectobacterium atrosepticum SCRI1043	Enterobacteriales	Facultative	Multiple	Plant
0	100017	Pectobacterium brasiliensis 1692	Enterobacteriales	Facultative	Multiple	Plant
31289	561230	Pectobacterium carotovorum subsp. carotovorum PC1	Enterobacteriales	Facultative	Multiple	Plant
0	100018	Pectobacterium carotovorum WPP14	Enterobacteriales	Facultative	Multiple	Plant
0	100019	Pectobacterium wasabiae WPP163	Enterobacteriales	Facultative	Multiple	Plant
13128	298386	Photobacterium profundum SS9	Vibrionales	Facultative	Specialized	No
30577	291112	Photorhabdus asymbiotica	Enterobacteriales	Facultative	Host-associated	Animal
9605	243265	Photorhabdus luminescens subsp. laumondii TTO1	Enterobacteriales	Facultative	Host-associated	Animal
12624	529507	Proteus mirabilis HI4320	Enterobacteriales	Aerobic	Host-associated	Human
13454	342610	Pseudoalteromonas atlantica T6c	Alteromonadales	Aerobic	Aquatic	Animal
15713	326442	Pseudoalteromonas haloplanktis TAC125	Alteromonadales	Aerobic	Specialized	No
31101	557722	Pseudomonas aeruginosa LESB58	Pseudomonadales	Aerobic	Multiple	Human
16720	381754	Pseudomonas aeruginosa PA7	Pseudomonadales	Aerobic	Multiple	Human
331	208964	Pseudomonas aeruginosa PAO1	Pseudomonadales	Aerobic	Multiple	Human
386	208963	Pseudomonas aeruginosa UCBPP-PA14	Pseudomonadales	Aerobic	Multiple	Human, Animal, Plant
16800	384676	Pseudomonas entomophila L48	Pseudomonadales	Aerobic	Multiple	Animal
12	205922	Pseudomonas fluorescens Pf0-1	Pseudomonadales	Aerobic	Multiple	No
327	220664	Pseudomonas fluorescens Pf-5	Pseudomonadales	Aerobic	Multiple	No
31229	216595	Pseudomonas fluorescens SBW25	Pseudomonadales	Aerobic	Multiple	No
17457	399739	Pseudomonas mendocina ymp	Pseudomonadales	Aerobic	Multiple	Human
13909	351746	Pseudomonas putida F1	Pseudomonadales	Aerobic	Multiple	No
17629	76869	Pseudomonas putida GB-1	Pseudomonadales	Aerobic	Multiple	No
267	160488	Pseudomonas putida KT2440	Pseudomonadales	Aerobic	Multiple	No
17053	390235	Pseudomonas putida W619	Pseudomonadales	Aerobic	Multiple	No
16817	379731	Pseudomonas stutzeri A1501	Pseudomonadales	Aerobic	Host-associated	No
12416	264730	Pseudomonas syringae pv. phaseolicola 1448A	Pseudomonadales	Aerobic	Multiple	Plant
323	205918	Pseudomonas syringae pv. syringae B728a	Pseudomonadales	Aerobic	Multiple	Plant
359	223283	Pseudomonas syringae pv. tomato str. DC3000	Pseudomonadales	Aerobic	Multiple	Plant
9633	259536	Psychrobacter arcticus 273-4	Pseudomonadales	Aerobic	Specialized	No
13920	335284	Psychrobacter cryohalolentis K5	Pseudomonadales	Aerobic	Specialized	No
15759	349106	Psychrobacter sp. PRwf-1	Pseudomonadales	Aerobic	Aquatic	No
16187	357804	Psychromonas ingrahamii 37	Pseudomonadales	Anaerobic	Specialized	No
316	203122	Saccharophagus degradans 2-40	Alteromonadales	Aerobic	Aquatic	No
0	100020	Salmonella bongori 12419	Enterobacteriales	Facultative	Host-associated	Human, Animal
13030	41514	Salmonella enterica subsp. arizonae serovar 62:z4,z23:--	Enterobacteriales	Facultative	Host-associated	Human, Animal
20063	454166	Salmonella enterica subsp. enterica serovar Agona str. SL483	Enterobacteriales	Facultative	Multiple	Human, Animal
9618	321314	Salmonella enterica subsp. enterica serovar Choleraesuis str. SC-B67	Enterobacteriales	Facultative	Host-associated	Human, Animal
19467	439851	Salmonella enterica subsp. enterica serovar Dublin str. CT_02021853	Enterobacteriales	Facultative	Multiple	Human, Animal
30687	550537	Salmonella enterica subsp. enterica serovar Enteritidis str. P125109	Enterobacteriales	Facultative	Specialized	Human, Animals
30689	550538	Salmonella enterica subsp. enterica serovar Gallinarum str. 287/91	Enterobacteriales	Facultative	Multiple	Animal
20045	454169	Salmonella enterica subsp. enterica serovar Heidelberg str. SL476	Enterobacteriales	Facultative	Multiple	Human, Animal
18747	423368	Salmonella enterica subsp. enterica serovar Newport str. SL254	Enterobacteriales	Facultative	Multiple	Human, Animal
30943	554290	Salmonella enterica subsp. enterica serovar Paratyphi A str. AKU_12601	Enterobacteriales	Facultative	Multiple	Human
13086	295319	Salmonella enterica subsp. enterica serovar Paratyphi A str. ATCC 9150	Enterobacteriales	Facultative	Host-associated	Human
27803	272994	Salmonella enterica subsp. enterica serovar Paratyphi B str. SPB7	Enterobacteriales	Facultative	Host-associated	Human
20993	476213	Salmonella enterica subsp. enterica serovar Paratyphi C strain RKS4594	Enterobacteriales	Facultative	Host-associated	Human
19459	439843	Salmonella enterica subsp. enterica serovar Schwarzengrund str. CVM19633	Enterobacteriales	Facultative	Multiple	Human, Animal
236	220341	Salmonella enterica subsp. enterica serovar Typhi str. CT18	Enterobacteriales	Facultative	Host-associated	Human
371	209261	Salmonella enterica subsp. enterica serovar Typhi str. Ty2	Enterobacteriales	Facultative	Host-associated	Human
241	99287	Salmonella enterica subsp. enterica serovar Typhimurium str. LT2	Enterobacteriales	Facultative	Host-associated	Human
17459	399741	Serratia proteamaculans 568	Enterobacteriales	Facultative	Multiple	Human
13385	326297	Shewanella amazonensis SB2B	Alteromonadales	Facultative	Multiple	No
13386	325240	Shewanella baltica OS155	Alteromonadales	Facultative	Aquatic	No
17643	402882	Shewanella baltica OS185	Alteromonadales	Facultative	Aquatic	No
13389	399599	Shewanella baltica OS195	Alteromonadales	Facultative	Aquatic	No
17985	407976	Shewanella baltica OS223	Alteromonadales	Facultative	Aquatic	No
13390	318161	Shewanella denitrificans OS217	Alteromonadales	Facultative	Aquatic	No
13391	318167	Shewanella frigidimarina NCIMB 400	Alteromonadales	Facultative	Multiple	No
20241	458817	Shewanella halifaxensis HAW-EB4	Alteromonadales	Facultative	Specialized	No
13906	323850	Shewanella loihica PV-4	Alteromonadales	Facultative	Multiple	No
335	211586	Shewanella oneidensis MR-1	Alteromonadales	Facultative	Multiple	Human
17415	398579	Shewanella pealeana ATCC 700345	Alteromonadales	Facultative	Host-associated	No
17675	225849	Shewanella piezotolerans WP3	Alteromonadales	Facultative	Specialized	No
13393	319224	Shewanella putrefaciens CN-32	Alteromonadales	Facultative	Multiple	Human
18789	425104	Shewanella sediminis HAW-EB3	Alteromonadales	Facultative	Specialized	No
13905	94122	Shewanella sp. ANA-3	Alteromonadales	Facultative	Multiple	No
13904	60480	Shewanella sp. MR-4	Alteromonadales	Facultative	Multiple	No
13903	60481	Shewanella sp. MR-7	Alteromonadales	Facultative	Aquatic	No
13902	351745	Shewanella sp. W3-18-1	Alteromonadales	Facultative	Multiple	Human
17455	392500	Shewanella woodyi ATCC 51908	Alteromonadales	Facultative	Multiple	No
15637	344609	Shigella boydii CDC 3083-94	Enterobacteriales	Facultative	Host-associated	Human
13146	300268	Shigella boydii Sb227	Enterobacteriales	Facultative	Host-associated	Human
0	100021	Shigella dysenteriae 1012	Enterobacteriales	Facultative	Host-associated	Human
13145	300267	Shigella dysenteriae Sd197	Enterobacteriales	Facultative	Host-associated	Human
408	198215	Shigella flexneri 2a str. 2457T	Enterobacteriales	Facultative	Host-associated	Human
310	198214	Shigella flexneri 2a str. 301	Enterobacteriales	Facultative	Host-associated	Human
16375	373384	Shigella flexneri 5 str. 8401	Enterobacteriales	Facultative	Host-associated	Human
13151	300269	Shigella sonnei Ss046	Enterobacteriales	Facultative	Host-associated	Human
16309	343509	Sodalis glossinidius str. 'morsitans'	Enterobacteriales	Microaerophilic	Host-associated	No
30351	522373	Stenotrophomonas maltophilia K279a	Xanthomonadales	Aerobic	Multiple	Human
17107	391008	Stenotrophomonas maltophilia R551-3	Xanthomonadales	Aerobic	Multiple	Human
30839	377629	Teredinibacter turnerae T7901	Alteromonadales	Aerobic	Host-associated	No
29177	396588	Thioalkalivibrio sp. HL-EbGR7	Chromatiales	Aerobic	Specialized	No
13018	317025	Thiomicrospira crunogena XCL-2	Thiotrichales	Microaerophilic	Aquatic	No
33873	595494	Tolumonas auensis DSM 9187	Aeromonadales	Facultative	Aquatic	No
32851	579112	Vibrio cholerae M66-2	Vibrionales	Facultative	Multiple	Human
33555	593588	Vibrio cholerae MJ-1236	Vibrionales	Facultative	Aquatic	Human
36	243277	Vibrio cholerae O1 biovar El Tor str. N16961	Vibrionales	Facultative	Aquatic	Human, Primate
15667	345073	Vibrio cholerae O395	Vibrionales	Facultative	Aquatic	Human, Primate
12986	312309	Vibrio fischeri ES114	Vibrionales	Facultative	Multiple	No
19393	388396	Vibrio fischeri MJ11	Vibrionales	Facultative	Multiple	No
19857	338187	Vibrio harveyi ATCC BAA-1116	Vibrionales	Facultative	Specialized	Animal
360	223926	Vibrio parahaemolyticus RIMD 2210633	Vibrionales	Facultative	Aquatic	Human
32815	575788	Vibrio splendidus LGP32	Vibrionales	Facultative	Aquatic	Animal
349	216895	Vibrio vulnificus CMCP6	Vibrionales	Facultative	Aquatic	Human
1430	196600	Vibrio vulnificus YJ016	Vibrionales	Facultative	Aquatic	Human
297	190486	Xanthomonas axonopodis pv. citri str. 306	Xanthomonadales	Aerobic	Host-associated	Plant
15	314565	Xanthomonas campestris pv. campestris str. 8004	Xanthomonadales	Aerobic	Host-associated	Plant
296	190485	Xanthomonas campestris pv. campestris str. ATCC 33913	Xanthomonadales	Aerobic	Host-associated	Plant
29801	509169	Xanthomonas campestris pv. campestris str. B100	Xanthomonadales	Aerobic	Host-associated	Plant
13649	316273	Xanthomonas campestris pv. vesicatoria str. 85-10	Xanthomonadales	Aerobic	Host-associated	Plant
12931	291331	Xanthomonas oryzae pv. oryzae KACC10331	Xanthomonadales	Aerobic	Host-associated	Plant
16297	342109	Xanthomonas oryzae pv. oryzae MAFF 311018	Xanthomonadales	Aerobic	Host-associated	Plant
28127	360094	Xanthomonas oryzae pv. oryzae PXO99A	Xanthomonadales	Aerobic	Host-associated	Plant
0	100022	Xenorhabdus bovienii	Enterobacteriales	Facultative	Host-associated	Animal
0	100023	Xenorhabdus nematophila ATCC19061	Enterobacteriales	Facultative	Host-associated	Animal
271	160492	Xylella fastidiosa 9a5c	Xanthomonadales	Aerobic	Host-associated	Plant
17823	405440	Xylella fastidiosa M12	Xanthomonadales	Aerobic	Host-associated	Plant
18457	405441	Xylella fastidiosa M23	Xanthomonadales	Aerobic	Host-associated	Plant
285	183190	Xylella fastidiosa Temecula1	Xanthomonadales	Aerobic	Host-associated	Plant
0	100024	Yersinia bercovieri ATCC 43970	Enterobacteriales	Facultative	Multiple	Human, Animal
190	393305	Yersinia enterocolitica subsp. enterocolitica 8081	Enterobacteriales	Facultative	Multiple	Human, Animal
0	100025	Yersinia frederiksenii ATCC 33641	Enterobacteriales	Facultative	Multiple	Human, Animal
0	100026	Yersinia intermedia ATCC 29909	Enterobacteriales	Facultative	Multiple	Human, Animal
0	100027	Yersinia mollaretii ATCC 43969	Enterobacteriales	Facultative	Multiple	Human, Animal
16067	349746	Yersinia pestis Angola	Enterobacteriales	Facultative	Multiple	Human, Rodent
16645	360102	Yersinia pestis Antiqua	Enterobacteriales	Facultative	Multiple	Human, Animal
10638	229193	Yersinia pestis biovar Microtus str. 91001	Enterobacteriales	Facultative	Multiple	Human, Rodent
34	214092	Yersinia pestis CO92	Enterobacteriales	Facultative	Multiple	Human, Rodent
288	187410	Yersinia pestis KIM 10	Enterobacteriales	Facultative	Multiple	Human, Rodent
16646	377628	Yersinia pestis Nepal516	Enterobacteriales	Facultative	Multiple	Human, Animal
16700	386656	Yersinia pestis Pestoides F	Enterobacteriales	Facultative	Multiple	Human, Rodent
16070	349747	Yersinia pseudotuberculosis IP 31758	Enterobacteriales	Facultative	Multiple	Human, Animal
12950	273123	Yersinia pseudotuberculosis IP 32953	Enterobacteriales	Facultative	Multiple	Human, Animal
28745	502801	Yersinia pseudotuberculosis PB1/+	Enterobacteriales	Facultative	Multiple	Human
28743	502800	Yersinia pseudotuberculosis YPIII	Enterobacteriales	Facultative	Multiple	Human
*: The project ID is the same as being defined in genBank except the ones with project ID as 0, which are the strains with genome completed or nearly completely that are only available in database ASAP.
