# Supplementary material for: Identification of host-microbe interaction factors in the genomes of soft rot-associated pathogens Dickeya dadantii 3937 and Pectobacterium carotovorum WPP14 with supervised machine learning
Source: BMC Genomics. 2014 Jun 21;15:508. doi: 10.1186/1471-2164-15-508 (PMC4079955; doi:10.1186/1471-2164-15-508)
Supplement: Supplementary file 2 — Additional file 2: (a) Strain information of all gamma-proteobacteria with complete or nearly complete genomes used in this study and their associations with various phenotypes of interest (as listed in Additional file 2: Table S1). (b) List of all non gamma-proteobacteria with complete or nearly complete genomes used in this study. (c) List of attribute categories used to generate summary taxonomic and phenotypic attributes based on sequence homology, the count of genomes in each category used as BLASTP search databases, and the number of proteins in Dickeya dadantii (Dd3937) and Pectobacterium carotovorum (WPP14) with hits to target organisms in those categories. (d) List of attributes used in the category of phenotypes of interest, including taxonomic groups and lifestyle statistics. (ZIP 223 KB) [file 12864_2013_6186_MOESM2_ESM.zip › 2479885711167141_add2b.xlsx]

## Sheet: names
category	abbreviation	details
taxonomy	endo_countHits*	number of endosymbionts with reciprocal BLAST hits**
	endo_sumHits	sum of percent identity reciprocal BLAST hits to endosymbionts
	endo_avgHits	average value of percentage identity of reciprocal BLAST hits to endosymbionts
	endo_pctHits	portion of endosymbionts with reciprocal BLAST hits over all endosymbionts
	endo1_ratio_count	ratio of total number strains with reciprocal BLAST hits over number of endosymbionts with reciprocal BLAST hits
	endo1_ratio_sum	ratio of sum of percent identity of reciprocal BLAST hits to all strains over sum of percent identity of reciprocal BLAST hits to endosymbionts
	endo1_ratio_avg	ratio of average value of percent identity of reciprocal BLAST hits to all strains over average value of percent identity of reciprocal BLAST hits to endosymbionts
	endo1_ratio_pct	ratio of portion of all strains with reciprocal BLAST hits over portion of all endosymbionts with reciprocal BLAST hits
	nonGamma_countHits***	number of non Gammaproteobacteria strains with reciprocal BLAST hits
	nonGamma_sumHits	sum of percent identity reciprocal BLAST hits to non Gammaproteobacteria strains
	nonGamma_avgHits	average value of percentage identity of reciprocal BLAST hits to non Gammaproteobacteria strains
	nonGamma_pctHits	portion of all strains with reciprocal BLAST hits over all non Gammaproteobacteria strains
	Gamma_countHits****	number of Gammaproteobacteria strains with reciprocal BLAST hits
	Gamma_sumHits	sum of percent identity reciprocal BLAST hits to Gammaproteobacteria strains
	Gamma_avgHits	average value of percentage identity of reciprocal BLAST hits to Gammaproteobacteria strains
	Gamma_pctHits	portion of all strains with reciprocal BLAST hits to Grammaproteobacteria out of all Gammaproteobacteria strains
	tax_ratio_count	ratio of total number reciprocal BLAST hits to all strains over number of Gammaproteobacteria strains
	tax_ratio_sum	ratio of sum of percent identity of reciprocal BLAST hits to all strains over sum of percent identity of reciprocal BLAST hits to Gammaproteobacteria strains
	tax_ratio_avg	ratio of average value of percent identity of reciprocal BLAST hits to all strains over average value of percent identity of reciprocal BLAST hits to Gammaproteobacteria strains
	tax_ratio_pct	ratio of (portion of all strains with reciprocal BLAST hits) over (portion of all Gammaproteobacteria strains with reciprocal BLAST hits)
	Alteromonadales_countHits	number of Alteromonadales strains with reciprocal BLAST hits
	Alteromonadales_sumHits	sum of percent identity reciprocal BLAST hits to Alteromonadales strains
	Alteromonadales_avgHits	average value of percentage identity of reciprocal BLAST hits to Alteromonadales strains
	Alteromonadales_cladepctHits	portion of Alteromonadales strains with reciprocal BLAST hits over all Alteromonadales strains
	Alteromonadales_sumpctHits	ratio of sum of percent identity for Alteromonadales strains with reciprocal BLAST hits over sum of percent identity of reciprocal BLAST hits to all strains
	Alteromonadales_totalpctHits	ratio of count of Alteromonadales strains with reciprocal BLAST hits over count of all strains with reciprocal BLAST hits
	Alteromonadales_avgpctHits	ratio of average value of percent identity of reciprocal BLAST hits to Alteromonadales strains over average value of percent identity of reciprocal BLAST hits to all strains
	Vibrionales_countHits	number of Vibrionales strains with reciprocal BLAST hits
	Vibrionales_sumHits	sum of percent identity reciprocal BLAST hits to Vibrionales strains
	Vibrionales_avgHits	average value of percentage identity of reciprocal BLAST hits to Vibrionales strains
	Vibrionales_cladepctHits	portion of Vibrionales strains with reciprocal BLAST hits over all Vibrionales strains
	Vibrionales_sumpctHits	ratio of sum of percent identity for Vibrionales strains with reciprocal BLAST hits over sum of percent identity of reciprocal BLAST hits to all strains
	Vibrionales_totalpctHits	ratio of count of Vibrionales strains with reciprocal BLAST hits over count of all strains with reciprocal BLAST hits
	Vibrionales_avgpctHits	ratio of average value of percent identity of reciprocal BLAST hits to Vibrionales strains over average value of percent identity of reciprocal BLAST hits to all strains
	Enterobacteriales_countHits	number of Enterobacteriales strains with reciprocal BLAST hits
	Enterobacteriales_sumHits	sum of percent identity reciprocal BLAST hits to Enterobacteriales strains
	Enterobacteriales_avgHits	average value of percentage identity of reciprocal BLAST hits to Enterobacteriales strains
	Enterobacteriales_cladepctHits	portion of Enterobacteriales strains with reciprocal BLAST hits over all Enterobacteriales strains
	Enterobacteriales_sumpctHits	ratio of sum of percent identity for Enterobacteriales strains with reciprocal BLAST hits over sum of percent identity of reciprocal BLAST hits to all strains
	Enterobacteriales_totalpctHits	ratio of count of Enterobacteriales strains with reciprocal BLAST hits over count of all strains with reciprocal BLAST hits
	Enterobacteriales_avgpctHits	ratio of average value of percent identity of reciprocal BLAST hits to Enterobacteriales strains over average value of percent identity of reciprocal BLAST hits to all strains
	Pasteurellales_countHits	number of Pasteurellales strains with reciprocal BLAST hits
	Pasteurellales_sumHits	sum of percent identity reciprocal BLAST hits to Pasteurellales strains
	Pasteurellales_avgHits	average value of percentage identity of reciprocal BLAST hits to Pasteurellales strains
	Pasteurellales_cladepctHits	portion of Pasteurellales strains with reciprocal BLAST hits over all Pasteurellales strains
	Pasteurellales_sumpctHits	ratio of sum of percent identity for Pasteurellales strains with reciprocal BLAST hits over sum of percent identity of reciprocal BLAST hits to all strains
	Pasteurellales_totalpctHits	ratio of count of Pasteurellales strains with reciprocal BLAST hits over count of all strains with reciprocal BLAST hits
	Pasteurellales_avgpctHits	ratio of average value of percent identity of reciprocal BLAST hits to Pasteurellales strains over average value of percent identity of reciprocal BLAST hits to all strains
	Pseudomonadales_countHits	number of Pseudomonadales strains with reciprocal BLAST hits
	Pseudomonadales_sumHits	sum of percent identity reciprocal BLAST hits to Pseudomonadales strains
	Pseudomonadales_avgHits	average value of percentage identity of reciprocal BLAST hits to Pseudomonadales strains
	Pseudomonadales_cladepctHits	portion of Pseudomonadales strains with reciprocal BLAST hits over all Pseudomonadales strains
	Pseudomonadales_sumpctHits	ratio of sum of percent identity for Pseudomonadales strains with reciprocal BLAST hits over sum of percent identity of reciprocal BLAST hits to all strains
	Pseudomonadales_totalpctHits	ratio of count of Pseudomonadales strains with reciprocal BLAST hits over count of all strains with reciprocal BLAST hits
	Pseudomonadales_avgpctHits	ratio of average value of percent identity of reciprocal BLAST hits to Pseudomonadales strains over average value of percent identity of reciprocal BLAST hits to all strains
	Thiotrichales_countHits	number of Thiotrichales strains with reciprocal BLAST hits
	Thiotrichales_sumHits	sum of percent identity reciprocal BLAST hits to Thiotrichales strains
	Thiotrichales_avgHits	average value of percentage identity of reciprocal BLAST hits to Thiotrichales strains
	Thiotrichales_cladepctHits	portion of Thiotrichales strains with reciprocal BLAST hits over all Thiotrichales strains
	Thiotrichales_sumpctHits	ratio of sum of percent identity for Thiotrichales strains with reciprocal BLAST hits over sum of percent identity of reciprocal BLAST hits to all strains
	Thiotrichales_totalpctHits	ratio of count of Thiotrichales strains with reciprocal BLAST hits over count of all strains with reciprocal BLAST hits
	Thiotrichales_avgpctHits	ratio of average value of percent identity of reciprocal BLAST hits to Thiotrichales strains over average value of percent identity of reciprocal BLAST hits to all strains
	Legionellales_countHits	number of Legionellales strains with reciprocal BLAST hits
	Legionellales_sumHits	sum of percent identity reciprocal BLAST hits to Legionellales strains
	Legionellales_avgHits	average value of percentage identity of reciprocal BLAST hits to Legionellales strains
	Legionellales_cladepctHits	portion of Legionellales strains with reciprocal BLAST hits over all Legionellales strains
	Legionellales_sumpctHits	ratio of sum of percent identity for Legionellales strains with reciprocal BLAST hits over sum of percent identity of reciprocal BLAST hits to all strains
	Legionellales_totalpctHits	ratio of count of Legionellales strains with reciprocal BLAST hits over count of all strains with reciprocal BLAST hits
	Legionellales_avgpctHits	ratio of average value of percent identity of reciprocal BLAST hits to Legionellales strains over average value of percent identity of reciprocal BLAST hits to all strains
	Xanthomonadales_countHits	number of Xanthomonadales strains with reciprocal BLAST hits
	Xanthomonadales_sumHits	sum of percent identity reciprocal BLAST hits to Xanthomonadales strains
	Xanthomonadales_avgHits	average value of percentage identity of reciprocal BLAST hits to Xanthomonadales strains
	Xanthomonadales_cladepctHits	portion of Xanthomonadales strains with reciprocal BLAST hits over all Xanthomonadales strains
	Xanthomonadales_sumpctHits	ratio of sum of percent identity for Xanthomonadales strains with reciprocal BLAST hits over sum of percent identity of reciprocal BLAST hits to all strains
	Xanthomonadales_totalpctHits	ratio of count of Xanthomonadales strains with reciprocal BLAST hits over count of all strains with reciprocal BLAST hits
	Xanthomonadales_avgpctHits	ratio of average value of percent identity of reciprocal BLAST hits to Xanthomonadales strains over average value of percent identity of reciprocal BLAST hits to all strains
Life style	Aerobic_countHits	number of aerobic strains with reciprocal BLAST hits
	Aerobic_sumHits	sum of percent identity reciprocal BLAST hits to aerobic strains
	Aerobic_avgHits	average value of percentage identity of reciprocal BLAST hits to aerobic strains
	Aerobic_cladepctHits	portion of aerobic strains with reciprocal BLAST hits over all aerobic strains
	Aerobic_sumpctHits	ratio of sum of percent identity for aerobic strains with reciprocal BLAST hits over sum of percent identity of reciprocal BLAST hits to all strains
	Aerobic_totalpctHits	ratio of count of aerobic strains with reciprocal BLAST hits over count of all strains with reciprocal BLAST hits
	Aerobic_avgpctHits	ratio of average value of percent identity of reciprocal BLAST hits to aerobic strains over average value of percent identity of reciprocal BLAST hits to all strains
	Anaerobic_countHits	number of anaerobic strains with reciprocal BLAST hits
	Anaerobic_sumHits	sum of percent identity reciprocal BLAST hits to anaerobic strains
	Anaerobic_avgHits	average value of percentage identity of reciprocal BLAST hits to anaerobic strains
	Anaerobic_cladepctHits	portion of anaerobic strains with reciprocal BLAST hits over all anaerobic strains
	Anaerobic_sumpctHits	ratio of sum of percent identity for anaerobic strains with reciprocal BLAST hits over sum of percent identity of reciprocal BLAST hits to all strains
	Anaerobic_totalpctHits	ratio of count of anaerobic strains with reciprocal BLAST hits over count of all strains with reciprocal BLAST hits
	Anaerobic_avgpctHits	ratio of average value of percent identity of reciprocal BLAST hits to anaerobic strains over average value of percent identity of reciprocal BLAST hits to all strains
	Animal_countHits	number of animal associated strains with reciprocal BLAST hits
	Animal_sumHits	sum of percent identity reciprocal BLAST hits to animal associated strains
	Animal_avgHits	average value of percentage identity of reciprocal BLAST hits to animal associated strains
	Animal_cladepctHits	portion of animal associated strains with reciprocal BLAST hits over all animal associated strains
	Animal_sumpctHits	ratio of sum of percent identity for animal associated strains with reciprocal BLAST hits over sum of percent identity of reciprocal BLAST hits to all strains
	Animal_totalpctHits	ratio of count of animal associated strains with reciprocal BLAST hits over count of all strains with reciprocal BLAST hits
	Animal_avgpctHits	ratio of average value of percent identity of reciprocal BLAST hits to animal associated strains over average value of percent identity of reciprocal BLAST hits to all strains
	Aquatic_countHits	number of aquatic associated strains with reciprocal BLAST hits
	Aquatic_sumHits	sum of percent identity reciprocal BLAST hits to aquatic associated strains
	Aquatic_avgHits	average value of percentage identity of reciprocal BLAST hits to aquatic associated strains
	Aquatic_cladepctHits	portion of aquatic associated strains with reciprocal BLAST hits over all aquatic associated strains
	Aquatic_sumpctHits	ratio of sum of percent identity for aquatic associated strains with reciprocal BLAST hits over sum of percent identity of reciprocal BLAST hits to all strains
	Aquatic_totalpctHits	ratio of count of aquatic associated strains with reciprocal BLAST hits over count of all strains with reciprocal BLAST hits
	Aquatic_avgpctHits	ratio of average value of percent identity of reciprocal BLAST hits to aquatic associated strains over average value of percent identity of reciprocal BLAST hits to all strains
	Facultative_countHits	number of facultative strains with reciprocal BLAST hits
	Facultative_sumHits	sum of percent identity reciprocal BLAST hits to facultative strains
	Facultative_avgHits	average value of percentage identity of reciprocal BLAST hits to facultative strains
	Facultative_cladepctHits	portion of facultative strains with reciprocal BLAST hits over all facultative strains
	Facultative_sumpctHits	ratio of sum of percent identity for facultative strains with reciprocal BLAST hits over sum of percent identity of reciprocal BLAST hits to all strains
	Facultative_totalpctHits	ratio of count of facultative strains with reciprocal BLAST hits over count of all strains with reciprocal BLAST hits
	Facultative_avgpctHits	ratio of average value of percent identity of reciprocal BLAST hits to facultative strains over average value of percent identity of reciprocal BLAST hits to all strains
	HostAssociated_countHits	number of host associated strains with reciprocal BLAST hits
	HostAssociated_sumHits	sum of percent identity reciprocal BLAST hits to host associated strains
	HostAssociated_avgHits	average value of percentage identity of reciprocal BLAST hits to host associated strains
	HostAssociated_cladepctHits	portion of host associated strains with reciprocal BLAST hits over all host associated strains
	HostAssociated_sumpctHits	ratio of sum of percent identity for host associated strains with reciprocal BLAST hits over sum of percent identity of reciprocal BLAST hits to all strains
	HostAssociated_totalpctHits	ratio of count of host associated strains with reciprocal BLAST hits over count of all strains with reciprocal BLAST hits
	HostAssociated_avgpctHits	ratio of average value of percent identity of reciprocal BLAST hits to host associated strains over average value of percent identity of reciprocal BLAST hits to all strains
	Multiple_countHits	number of multiple habitats associated strains with reciprocal BLAST hits
	Multiple_sumHits	sum of percent identity reciprocal BLAST hits to multiple habitats associated strains
	Multiple_avgHits	average value of percentage identity of reciprocal BLAST hits to multiple habitats associated strains
	Multiple_cladepctHits	portion of multiple habitats associated strains with reciprocal BLAST hits over all multiple habitats associated strains
	Multiple_sumpctHits	ratio of sum of percent identity for multiple habitats associated strains with reciprocal BLAST hits over sum of percent identity of reciprocal BLAST hits to all strains
	Multiple_totalpctHits	ratio of count of multiple habitats associated strains with reciprocal BLAST hits over count of all strains with reciprocal BLAST hits
	Multiple_avgpctHits	ratio of average value of percent identity of reciprocal BLAST hits to multiple habitats associated strains over average value of percent identity of reciprocal BLAST hits to all strains
	Nonpathgen_countHits	number of no pathogenic strains with reciprocal BLAST hits
	Nonpathgen_sumHits	sum of percent identity reciprocal BLAST hits to no pathogenic strains
	Nonpathgen_avgHits	average value of percentage identity of reciprocal BLAST hits to no pathogenic strains
	Nonpathgen_cladepctHits	portion of no pathogenic strains with reciprocal BLAST hits over all no pathogenic strains
	Nonpathgen_sumpctHits	ratio of sum of percent identity for no pathogenic strains with reciprocal BLAST hits over sum of percent identity of reciprocal BLAST hits to all strains
	Nonpathgen_totalpctHits	ratio of count of no pathogenic strains with reciprocal BLAST hits over count of all strains with reciprocal BLAST hits
	Nonpathgen_avgpctHits	ratio of average value of percent identity of reciprocal BLAST hits to no pathogenic strains over average value of percent identity of reciprocal BLAST hits to all strains
	Plant_countHits	number of plant associated strains with reciprocal BLAST hits
	Plant_sumHits	sum of percent identity reciprocal BLAST hits to plant associated strains
	Plant_avgHits	average value of percentage identity of reciprocal BLAST hits to plant associated strains
	Plant_cladepctHits	portion of plant associated strains with reciprocal BLAST hits over all plant associated strains
	Plant_sumpctHits	ratio of sum of percent identity for plant associated strains with reciprocal BLAST hits over sum of percent identity of reciprocal BLAST hits to all strains
	Plant_totalpctHits	ratio of count of plant associated strains with reciprocal BLAST hits over count of all strains with reciprocal BLAST hits
	Plant_avgpctHits	ratio of average value of percent identity of reciprocal BLAST hits to plant associated strains over average value of percent identity of reciprocal BLAST hits to all strains
	Specialized_countHits	number of specialized habitat associated strains with reciprocal BLAST hits
	Specialized_sumHits	sum of percent identity reciprocal BLAST hits to specialized habitat associated strains
	Specialized_avgHits	average value of percentage identity of reciprocal BLAST hits to specialized habitat associated strains
	Specialized_cladepctHits	portion of specialized habitat associated strains with reciprocal BLAST hits over all specialized habitat associated strains
	Specialized_sumpctHits	ratio of sum of percent identity for specialized habitat associated strains with reciprocal BLAST hits over sum of percent identity of reciprocal BLAST hits to all strains
	Specialized_totalpctHits	ratio of count of specialized habitat associated strains with reciprocal BLAST hits over count of all strains with reciprocal BLAST hits
	Specialized_avgpctHits	ratio of average value of percent identity of reciprocal BLAST hits to specialized habitat associated strains over average value of percent identity of reciprocal BLAST hits to all strains
	ratioCount_Facultative_Aerobic	ratio of number of facultative associated strains with reciprocal BLAST hits over number of aerobic associated strains
	ratioSum_Facultative_Aerobic	ratio of sum of percent identity reciprocal BLAST hits to facultative associated strains over sum of percent identity reciprocal BLAST hits to aerobic associated strains
	ratioAvg_Facultative_Aerobic	ratio of average value of percentage identity of reciprocal BLAST hits to facultative associated strains over average of percent identity reciprocal BLAST hits to aerobic associated strains
	ratioCladepct_Facultative_Aerobic	ratio of (portion of facultative associated strains with reciprocal BLAST hits over all facultative assocatiated strains) over (portion of aerobic associated strains with reciprocal BLAST hits over all aerobic assocatiated strains)
	ratioCount_Facultative_anaerobic	ratio of number of facultative associated strains with reciprocal BLAST hits over number of anaerobic associated strains
	ratioSum_Facultative_anaerobic	ratio of sum of percent identity reciprocal BLAST hits to facultative associated strains over sum of percent identity reciprocal BLAST hits to anaerobic associated strains
	ratioAvg_Facultative_anaerobic	ratio of average value of percentage identity of reciprocal BLAST hits to facultative associated strains over average of anaerobic associated strains
	ratioCladepct_Facultative_anaerobic	ratio of (portion of facultative associated strains with reciprocal BLAST hits over all facultative assocatiated strains) over (portion of anaerobic associated strains with reciprocal BLAST hits over all anaerobic assocatiated strains)
	ratioCount_Aerobic_Anaerobic	ratio of number of aerobic associated strains with reciprocal BLAST hits over number of anaerobic associated strains
	ratioSum_Aerobic_Anaerobic	ratio of sum of percent identity reciprocal BLAST hits to aerobic associated strains over sum of percent identity reciprocal BLAST hits to anaerobic associated strains
	ratioAvg_Aerobic_Anaerobic	ratio of average value of percentage identity of reciprocal BLAST hits to aerobic associated strains over average of anaerobic associated strains
	ratioCladepct_Aerobic_Anaerobic	ratio of (portion of aerobic associated strains with reciprocal BLAST hits over all aerobic assocatiated strains) over (portion of anaerobic associated strains with reciprocal BLAST hits over all anaerobic assocatiated strains)
	ratioCount_Aquatic_Host	ratio of number of aquatic habitat associated strains with reciprocal BLAST hits over number of host associated strains
	ratioSum_Aquatic_Host	ratio of sum of percent identity reciprocal BLAST hits to aquatic habitat associated strains over sum of percent identity reciprocal BLAST hits to host associated strains
	ratioAvg_Aquatic_Host	ratio of average value of percentage identity of reciprocal BLAST hits to aquatic habitat associated strains over average of host associated strains
	ratioCladepct_Aquatic_Host	ratio of (portion of aquatic habitat associated strains with reciprocal BLAST hits over all aquatic habitat assocatiated strains) over (portion of host associated strains with reciprocal BLAST hits over all host assocatiated strains)
	ratioCount_Aquatic_Multiple	ratio of number of aquatic habitat associated strains with reciprocal BLAST hits over number of multiple habitats associated strains
	ratioSum_Aquatic_Multiple	ratio of sum of percent identity reciprocal BLAST hits to aquatic habitat associated strains over sum of percent identity reciprocal BLAST hits to multiple habitats associated strains
	ratioAvg_Aquatic_Multiple	ratio of average value of percentage identity of reciprocal BLAST hits to aquatic habitat associated strains over average of multiple habitats associated strains
	ratioCladepct_Aquatic_Multiple	ratio of (portion of aquatic habitat associated strains with reciprocal BLAST hits over all aquatic habitat assocatiated strains) over (portion of multiple habitats associated strains with reciprocal BLAST hits over all multiple habitats assocatiated strains)
	ratioCount_Aquatic_Specialized	ratio of number of aquatic habitat associated strains with reciprocal BLAST hits over number of specialized habitat associated strains
	ratioSum_Aquatic_Specialized	ratio of sum of percent identity reciprocal BLAST hits to aquatic habitat associated strains over sum of percent identity reciprocal BLAST hits to specialized habitat associated strains
	ratioAvg_Aquatic_Specialized	ratio of average value of percentage identity of reciprocal BLAST hits to aquatic habitat associated strains over average of specialized habitat associated strains
	ratioCladepct_Aquatic_Specialized	ratio of (portion of aquatic habitat associated strains with reciprocal BLAST hits over all aquatic habitat assocatiated strains) over (portion of specialized habitat associated strains with reciprocal BLAST hits over all specialized habitat assocatiated strains)
	ratioCount_Host_Multiple	ratio of number of host associated strains with reciprocal BLAST hits over number of multiple habitats associated strains
	ratioSum_Host_Multiple	ratio of sum of percent identity reciprocal BLAST hits to host associated strains over sum of percent identity reciprocal BLAST hits to multiple habitats associated strains
	ratioAvg_Host_Multiple	ratio of average value of percentage identity of reciprocal BLAST hits to host associated strains over average of multiple habitats associated strains
	ratioCladepct_Host_Multiple	ratio of (portion of host associated strains with reciprocal BLAST hits over all host assocatiated strains) over (portion of multiple habitats associated strains with reciprocal BLAST hits over all multiple habitats assocatiated strains)
	ratioCount_Host_Specialized	ratio of number of host associated strains with reciprocal BLAST hits over number of specialized habitat associated strains
	ratioSum_Host_Specialized	ratio of sum of percent identity reciprocal BLAST hits to host associated strains over sum of percent identity reciprocal BLAST hits to specialized habitat associated strains
	ratioAvg_Host_Specialized	ratio of average value of percentage identity of reciprocal BLAST hits to host associated strains over average of specialized habitat associated strains
	ratioCladepct_Host_Specialized	ratio of (portion of host associated strains with reciprocal BLAST hits over all host assocatiated strains) over (portion of specialized habitat associated strains with reciprocal BLAST hits over all specialized habitat assocatiated strains)
	ratioCount_Multiple_Specialized	ratio of number of multiple habitats associated strains with reciprocal BLAST hits over number of specialized habitat associated strains
	ratioSum_Multiple_Specialized	ratio of sum of percent identity reciprocal BLAST hits to multiple habitats associated strains over sum of percent identity reciprocal BLAST hits to specialized habitat associated strains
	ratioAvg_Multiple_Specialized	ratio of average value of percentage identity of reciprocal BLAST hits to multiple habitats associated strains over average of specialized habitat associated strains
	ratioCladepct_Multiple_Specialized	ratio of (portion of multiple habitats associated strains with reciprocal BLAST hits over all multiple habitats assocatiated strains) over (portion of specialized habitat associated strains with reciprocal BLAST hits over all specialized habitat assocatiated strains)
	ratioCount_Animal_no	ratio of number of animal associated strains with reciprocal BLAST hits over number of non pathogenic strains
	ratioSum_Animal_no	ratio of sum of percent identity reciprocal BLAST hits to animal associated strains over sum of percent identity reciprocal BLAST hits to non pathogenic strains
	ratioAvg_Animal_no	ratio of average value of percentage identity of reciprocal BLAST hits to animal associated strains over average of non pathogenic strains
	ratioCladepct_Animal_no	ratio of (portion of animal associated strains with reciprocal BLAST hits over all animal assocatiated strains) over (portion of non pathogenic strains with reciprocal BLAST hits over all non pathogenic strains)
	ratioCount_Animal_Plant	ratio of number of animal associated strains with reciprocal BLAST hits over number of plant associated strains
	ratioSum_Animal_Plant	ratio of sum of percent identity reciprocal BLAST hits to animal associated strains over sum of percent identity reciprocal BLAST hits to plant associated strains
	ratioAvg_Animal_Plant	ratio of average value of percentage identity of reciprocal BLAST hits to animal associated strains over average of plant associated strains
	ratioCladepct_Animal_Plant	ratio of (portion of animal associated strains with reciprocal BLAST hits over all animal associated strains) over (portion of plant associated strains with reciprocal BLAST hits over all plant associated strains)
	ratioCount_No_Plant	ratio of number of non pathogenic strains with reciprocal BLAST hits over number of plant associated strains
	ratioSum_No_Plant	ratio of sum of percent identity reciprocal BLAST hits to non pathogenic strains over sum of percent identity reciprocal BLAST hits to plant associated strains
	ratioAvg_No_Plant	ratio of average value of percentage identity of reciprocal BLAST hits to non pathogenic strains over average of plant associated strains
	ratioCladepct_No_Plant	ratio of (portion of non pathogenic strains with reciprocal BLAST hits over all non pathogenic strains) over (portion of plant associated strains with reciprocal BLAST hits over all plant associated strains)
	#all calculation of ratio has used a small pseudocount to make the denominator non-zero
	*endosymbionts used in this study includes: Wigglesworthia brevipalpis, Wigglesworthia morsitans, Buchnera aphidicola 5A, Buchnera aphidicola APS, Buchnera aphidicola Bp, Buchnera aphidicola Cc, Buchnera aphidicola Sg, Buchnera aphidicola Tuc7, Ca. Blochmannia floridanus, Ca. Blochmannia pennsylvanicus, Ca. Hamiltonella defensa 5AT. Please refer to ASAP database (Glasner et al. 2003, Glasner et a…
	**reciprocal BLAST hits is the reciprocal best or nearly best BLAST hits between two strains under comparison
	***for name of the non Gammaproteobacteria strains used in this study, please refer to Supplemental file 2b
	****for name of all Gammaproteobacteria strains used in this study, please refer to Supplemental file 2a

## Sheet: taxonomy
abbr	details
endo_countHits*	number of endosymbionts with reciprocal BLAST hits**
endo_sumHits	sum of percent identity reciprocal BLAST hits to endosymbionts
endo_avgHits	average value of percentage identity of reciprocal BLAST hits to endosymbionts
endo_pctHits	portion of endosymbionts with reciprocal BLAST hits over all endosymbionts
endo1_ratio_count	ratio of total number strains with reciprocal BLAST hits over number of endosymbionts with reciprocal BLAST hits
endo1_ratio_sum	ratio of sum of percent identity of reciprocal BLAST hits to all strains over sum of percent identity of reciprocal BLAST hits to endosymbionts
endo1_ratio_avg	ratio of average value of percent identity of reciprocal BLAST hits to all strains over average value of percent identity of reciprocal BLAST hits to endosymbionts
endo1_ratio_pct	ratio of portion of all strains with reciprocal BLAST hits over portion of all endosymbionts with reciprocal BLAST hits
nonGamma_countHits***	number of non Gammaproteobacteria strains with reciprocal BLAST hits
nonGamma_sumHits	sum of percent identity reciprocal BLAST hits to non Gammaproteobacteria strains
nonGamma_avgHits	average value of percentage identity of reciprocal BLAST hits to non Gammaproteobacteria strains
nonGamma_pctHits	portion of all strains with reciprocal BLAST hits over all non Gammaproteobacteria strains
Gamma_countHits****	number of Gammaproteobacteria strains with reciprocal BLAST hits
Gamma_sumHits	sum of percent identity reciprocal BLAST hits to Gammaproteobacteria strains
Gamma_avgHits	average value of percentage identity of reciprocal BLAST hits to Gammaproteobacteria strains
Gamma_pctHits	portion of all strains with reciprocal BLAST hits to Grammaproteobacteria out of all Gammaproteobacteria strains
tax_ratio_count	ratio of total number reciprocal BLAST hits to all strains over number of Gammaproteobacteria strains
tax_ratio_sum	ratio of sum of percent identity of reciprocal BLAST hits to all strains over sum of percent identity of reciprocal BLAST hits to Gammaproteobacteria strains
tax_ratio_avg	ratio of average value of percent identity of reciprocal BLAST hits to all strains over average value of percent identity of reciprocal BLAST hits to Gammaproteobacteria strains
tax_ratio_pct	ratio of (portion of all strains with reciprocal BLAST hits) over (portion of all Gammaproteobacteria strains with reciprocal BLAST hits)
Alteromonadales_countHits	number of Alteromonadales strains with reciprocal BLAST hits
Alteromonadales_sumHits	sum of percent identity reciprocal BLAST hits to Alteromonadales strains
Alteromonadales_avgHits	average value of percentage identity of reciprocal BLAST hits to Alteromonadales strains
Alteromonadales_cladepctHits	portion of Alteromonadales strains with reciprocal BLAST hits over all Alteromonadales strains
Alteromonadales_sumpctHits	ratio of sum of percent identity for Alteromonadales strains with reciprocal BLAST hits over sum of percent identity of reciprocal BLAST hits to all strains
Alteromonadales_totalpctHits	ratio of count of Alteromonadales strains with reciprocal BLAST hits over count of all strains with reciprocal BLAST hits
Alteromonadales_avgpctHits	ratio of average value of percent identity of reciprocal BLAST hits to Alteromonadales strains over average value of percent identity of reciprocal BLAST hits to all strains
Vibrionales_countHits	number of Vibrionales strains with reciprocal BLAST hits
Vibrionales_sumHits	sum of percent identity reciprocal BLAST hits to Vibrionales strains
Vibrionales_avgHits	average value of percentage identity of reciprocal BLAST hits to Vibrionales strains
Vibrionales_cladepctHits	portion of Vibrionales strains with reciprocal BLAST hits over all Vibrionales strains
Vibrionales_sumpctHits	ratio of sum of percent identity for Vibrionales strains with reciprocal BLAST hits over sum of percent identity of reciprocal BLAST hits to all strains
Vibrionales_totalpctHits	ratio of count of Vibrionales strains with reciprocal BLAST hits over count of all strains with reciprocal BLAST hits
Vibrionales_avgpctHits	ratio of average value of percent identity of reciprocal BLAST hits to Vibrionales strains over average value of percent identity of reciprocal BLAST hits to all strains
Enterobacteriales_countHits	number of Enterobacteriales strains with reciprocal BLAST hits
Enterobacteriales_sumHits	sum of percent identity reciprocal BLAST hits to Enterobacteriales strains
Enterobacteriales_avgHits	average value of percentage identity of reciprocal BLAST hits to Enterobacteriales strains
Enterobacteriales_cladepctHits	portion of Enterobacteriales strains with reciprocal BLAST hits over all Enterobacteriales strains
Enterobacteriales_sumpctHits	ratio of sum of percent identity for Enterobacteriales strains with reciprocal BLAST hits over sum of percent identity of reciprocal BLAST hits to all strains
Enterobacteriales_totalpctHits	ratio of count of Enterobacteriales strains with reciprocal BLAST hits over count of all strains with reciprocal BLAST hits
Enterobacteriales_avgpctHits	ratio of average value of percent identity of reciprocal BLAST hits to Enterobacteriales strains over average value of percent identity of reciprocal BLAST hits to all strains
Pasteurellales_countHits	number of Pasteurellales strains with reciprocal BLAST hits
Pasteurellales_sumHits	sum of percent identity reciprocal BLAST hits to Pasteurellales strains
Pasteurellales_avgHits	average value of percentage identity of reciprocal BLAST hits to Pasteurellales strains
Pasteurellales_cladepctHits	portion of Pasteurellales strains with reciprocal BLAST hits over all Pasteurellales strains
Pasteurellales_sumpctHits	ratio of sum of percent identity for Pasteurellales strains with reciprocal BLAST hits over sum of percent identity of reciprocal BLAST hits to all strains
Pasteurellales_totalpctHits	ratio of count of Pasteurellales strains with reciprocal BLAST hits over count of all strains with reciprocal BLAST hits
Pasteurellales_avgpctHits	ratio of average value of percent identity of reciprocal BLAST hits to Pasteurellales strains over average value of percent identity of reciprocal BLAST hits to all strains
Pseudomonadales_countHits	number of Pseudomonadales strains with reciprocal BLAST hits
Pseudomonadales_sumHits	sum of percent identity reciprocal BLAST hits to Pseudomonadales strains
Pseudomonadales_avgHits	average value of percentage identity of reciprocal BLAST hits to Pseudomonadales strains
Pseudomonadales_cladepctHits	portion of Pseudomonadales strains with reciprocal BLAST hits over all Pseudomonadales strains
Pseudomonadales_sumpctHits	ratio of sum of percent identity for Pseudomonadales strains with reciprocal BLAST hits over sum of percent identity of reciprocal BLAST hits to all strains
Pseudomonadales_totalpctHits	ratio of count of Pseudomonadales strains with reciprocal BLAST hits over count of all strains with reciprocal BLAST hits
Pseudomonadales_avgpctHits	ratio of average value of percent identity of reciprocal BLAST hits to Pseudomonadales strains over average value of percent identity of reciprocal BLAST hits to all strains
Thiotrichales_countHits	number of Thiotrichales strains with reciprocal BLAST hits
Thiotrichales_sumHits	sum of percent identity reciprocal BLAST hits to Thiotrichales strains
Thiotrichales_avgHits	average value of percentage identity of reciprocal BLAST hits to Thiotrichales strains
Thiotrichales_cladepctHits	portion of Thiotrichales strains with reciprocal BLAST hits over all Thiotrichales strains
Thiotrichales_sumpctHits	ratio of sum of percent identity for Thiotrichales strains with reciprocal BLAST hits over sum of percent identity of reciprocal BLAST hits to all strains
Thiotrichales_totalpctHits	ratio of count of Thiotrichales strains with reciprocal BLAST hits over count of all strains with reciprocal BLAST hits
Thiotrichales_avgpctHits	ratio of average value of percent identity of reciprocal BLAST hits to Thiotrichales strains over average value of percent identity of reciprocal BLAST hits to all strains
Legionellales_countHits	number of Legionellales strains with reciprocal BLAST hits
Legionellales_sumHits	sum of percent identity reciprocal BLAST hits to Legionellales strains
Legionellales_avgHits	average value of percentage identity of reciprocal BLAST hits to Legionellales strains
Legionellales_cladepctHits	portion of Legionellales strains with reciprocal BLAST hits over all Legionellales strains
Legionellales_sumpctHits	ratio of sum of percent identity for Legionellales strains with reciprocal BLAST hits over sum of percent identity of reciprocal BLAST hits to all strains
Legionellales_totalpctHits	ratio of count of Legionellales strains with reciprocal BLAST hits over count of all strains with reciprocal BLAST hits
Legionellales_avgpctHits	ratio of average value of percent identity of reciprocal BLAST hits to Legionellales strains over average value of percent identity of reciprocal BLAST hits to all strains
Xanthomonadales_countHits	number of Xanthomonadales strains with reciprocal BLAST hits
Xanthomonadales_sumHits	sum of percent identity reciprocal BLAST hits to Xanthomonadales strains
Xanthomonadales_avgHits	average value of percentage identity of reciprocal BLAST hits to Xanthomonadales strains
Xanthomonadales_cladepctHits	portion of Xanthomonadales strains with reciprocal BLAST hits over all Xanthomonadales strains
Xanthomonadales_sumpctHits	ratio of sum of percent identity for Xanthomonadales strains with reciprocal BLAST hits over sum of percent identity of reciprocal BLAST hits to all strains
Xanthomonadales_totalpctHits	ratio of count of Xanthomonadales strains with reciprocal BLAST hits over count of all strains with reciprocal BLAST hits
Xanthomonadales_avgpctHits	ratio of average value of percent identity of reciprocal BLAST hits to Xanthomonadales strains over average value of percent identity of reciprocal BLAST hits to all strains

## Sheet: Sheet3
abbr	details
