# Supplementary material for: Identification of host-microbe interaction factors in the genomes of soft rot-associated pathogens Dickeya dadantii 3937 and Pectobacterium carotovorum WPP14 with supervised machine learning
Source: BMC Genomics. 2014 Jun 21;15:508. doi: 10.1186/1471-2164-15-508 (PMC4079955; doi:10.1186/1471-2164-15-508)
Supplement: Supplementary file 2 — Additional file 2: (a) Strain information of all gamma-proteobacteria with complete or nearly complete genomes used in this study and their associations with various phenotypes of interest (as listed in Additional file 2: Table S1). (b) List of all non gamma-proteobacteria with complete or nearly complete genomes used in this study. (c) List of attribute categories used to generate summary taxonomic and phenotypic attributes based on sequence homology, the count of genomes in each category used as BLASTP search databases, and the number of proteins in Dickeya dadantii (Dd3937) and Pectobacterium carotovorum (WPP14) with hits to target organisms in those categories. (d) List of attributes used in the category of phenotypes of interest, including taxonomic groups and lifestyle statistics. (ZIP 223 KB) [file 12864_2013_6186_MOESM2_ESM.zip › 2479885711167141_add2d.xlsx]

## Sheet: Dd3937
strain	FeatureID	probability	FeatureName	product	IPR
Dd3937	ABF-0016202	0.919		Probable poly(beta-D-mannuronate) O-acetylase	IPR004299 Membrane bound O-acyl transferase, MBOAT -!- PF03062 MBOAT family
Dd3937	ABF-0016347	0.919		putative secreted protein	IPR004013 PHP, C-terminal -!- PF02811 PHP domain
Dd3937	ABF-0046652	0.919		hypothetical protein
Dd3937	ABF-0016046	0.919		hypothetical protein
Dd3937	ABF-0046675	0.919		hypothetical protein
Dd3937	ABF-0018751	0.919	cheB	Chemotaxis response regulator protein-glutamate methylesterase CheB	IPR011006 CheY-like superfamily -!- IPR008248 Signal transduction response regulator, chemotaxis, CheB -!- IPR001789 Signal transduction response regulator, receiver domain -!- IPR000673 Signal transduction response regulator, chemotaxis, protein-glutamate methylesterase -!- PF00072 Response regulator receiver domain -!- PF01339 CheB methylesterase
Dd3937	ABF-0014841	0.919		putative exported protein
Dd3937	ABF-0016020	0.919		hypothetical protein
Dd3937	ABF-0016113	0.919		hypothetical protein
Dd3937	ABF-0016889	0.919		hypothetical protein
Dd3937	ABF-0019338	0.919		hypothetical protein
Dd3937	ABF-0046689	0.919		hypothetical protein
Dd3937	ABF-0019965	0.919		hypothetical protein
Dd3937	ABF-0046741	0.919		hypothetical protein
Dd3937	ABF-0020556	0.919		Probable Co/Zn/Cd efflux system membrane fusion protein	PF11604 Copper binding periplasmic protein CusF
Dd3937	ABF-0046684	0.919		hypothetical protein
Dd3937	ABF-0014644	0.919		Probable lipoprotein	PF11769 Protein of unknown function (DUF3313)
Dd3937	ABF-0019738	0.919		hypothetical protein
Dd3937	ABF-0014532	0.919		hypothetical protein
Dd3937	ABF-0015918	0.919	ppdC	Putative prepilin peptidase dependent protein	IPR001120 Prokaryotic N-terminal methylation site -!- IPR012902 Prepilin-type cleavage/methylation, N-terminal -!- PF12528 Prepilin peptidase dependent protein C
Dd3937	ABF-0015718	0.919		putative exported protein	IPR008929 Chondroitin AC/alginate lyase -!- PF05426 Alginate lyase
Dd3937	ABF-0017853	0.919		hypothetical protein
Dd3937	ABF-0015916	0.919		putative membrane protein	PF10713 Protein of unknown function (DUF2509)
Dd3937	ABF-0018892	0.919		Methyl-accepting chemotaxis protein	IPR004089 Chemotaxis methyl-accepting receptor, signalling -!- IPR004090 Chemotaxis methyl-accepting receptor -!- PF00015 Methyl-accepting chemotaxis protein (MCP) signaling domain
Dd3937	ABF-0017623	0.919		Type I restriction-modification system restriction subunit
Dd3937	ABF-0047037	0.919		hypothetical protein
Dd3937	ABF-0017624	0.919		Type I restriction-modification system methyltransferase subunit	PF12161 HsdM N-terminal domain
Dd3937	ABF-0019306	0.919		Methyl-accepting chemotaxis protein	IPR003660 HAMP linker domain -!- IPR004089 Chemotaxis methyl-accepting receptor, signalling -!- PF00672 HAMP domain -!- PF00015 Methyl-accepting chemotaxis protein (MCP) signaling domain
Dd3937	ABF-0019199	0.919		hypothetical protein
Dd3937	ABF-0047091	0.919		hypothetical protein
Dd3937	ABF-0046685	0.919		hypothetical protein
Dd3937	ABF-0018768	0.919		Putative inner membrane protein
Dd3937	ABF-0016279	0.919		Predicted SAM-dependent methyltransferase
Dd3937	ABF-0018298	0.919	cynX	Cyanate transport protein cynX	IPR007114 (DEPRECATED) Major facilitator superfamily -!- IPR011701 Major facilitator superfamily MFS-1 -!- PF07690 Major Facilitator Superfamily
Dd3937	ABF-0016584	0.919		Homoserine O-acetyltransferase	IPR000073 Alpha/beta hydrolase fold-1 -!- IPR008220 Homoserine acetyltransferase -!- PF00561 alpha/beta hydrolase fold
Dd3937	ABF-0019065	0.919		Twin-arginine translocation signal domain protein	IPR013108 Amidohydrolase 3 -!- IPR011059 Metal-dependent hydrolase, composite domain -!- IPR011550 (DEPRECATED) Amidohydrolase-like -!- PF07969 Amidohydrolase family
Dd3937	ABF-0017133	0.919		hypothetical protein
Dd3937	ABF-0017824	0.919		Methyl-accepting chemotaxis protein	IPR004089 Chemotaxis methyl-accepting receptor, signalling -!- IPR004090 Chemotaxis methyl-accepting receptor -!- PF00015 Methyl-accepting chemotaxis protein (MCP) signaling domain
Dd3937	ABF-0046929	0.919		hypothetical protein
Dd3937	ABF-0047198	0.919		hypothetical protein
Dd3937	ABF-0014654	0.919		Endonuclease	IPR001604 DNA/RNA non-specific endonuclease -!- PF01223 DNA/RNA non-specific endonuclease
Dd3937	ABF-0046836	0.919		hypothetical protein
Dd3937	ABF-0046706	0.919		Ferric iron ABC transporter, permease protein	IPR000515 Binding-protein-dependent transport systems inner membrane component -!- PF00528 Binding-protein-dependent transport system inner membrane component
Dd3937	ABF-0018087	0.919		putative glyoxylase resistance protein	IPR004360 Glyoxalase/bleomycin resistance protein/dioxygenase -!- PF00903 Glyoxalase/Bleomycin resistance protein/Dioxygenase superfamily
Dd3937	ABF-0018017	0.919		Inner membrane component of binding-protein-dependent transport system	IPR000515 Binding-protein-dependent transport systems inner membrane component -!- PF00528 Binding-protein-dependent transport system inner membrane component
Dd3937	ABF-0016364	0.919		Sugar ABC transporter, permease protein	IPR000515 Binding-protein-dependent transport systems inner membrane component -!- PF00528 Binding-protein-dependent transport system inner membrane component
Dd3937	ABF-0019826	0.919		hypothetical protein
Dd3937	ABF-0020481	0.919	virK	VirK protein	IPR010694 Uncharacterised protein family VirK -!- PF06903 VirK protein
Dd3937	ABF-0014675	0.919		hypothetical protein
Dd3937	ABF-0017250	0.919		Conjugative transfer protein TrbL	IPR007688 Conjugal transfer, TrbL/VirB6 -!- IPR014150 Conjugal transfer, TrbL -!- PF04610 TrbL/VirB6 plasmid conjugal transfer protein
Dd3937	ABF-0047099	0.919		hypothetical protein
Dd3937	ABF-0018644	0.918		hypothetical protein
Dd3937	ABF-0016056	0.918		hypothetical protein
Dd3937	ABF-0017298	0.918		Membrane protein mosC
Dd3937	ABF-0019309	0.918	aer2	Aerotaxis sensor receptor protein	IPR013655 PAS fold-3 -!- IPR003660 HAMP linker domain -!- IPR004089 Chemotaxis methyl-accepting receptor, signalling -!- IPR004090 Chemotaxis methyl-accepting receptor -!- IPR000014 PAS -!- IPR001610 PAC motif -!- PF08447 PAS fold -!- PF00672 HAMP domain -!- PF00015 Methyl-accepting chemotaxis protein (MCP) signaling domain
Dd3937	ABF-0015146	0.918		GGDEF domain protein	IPR000160 Diguanylate cyclase, predicted -!- PF00990 GGDEF domain
Dd3937	ABF-0020489	0.918		hypothetical protein	IPR001986 Enolpyruvate transferase domain
Dd3937	ABF-0018572	0.918		ABC transporter, periplasmic-binding component	IPR002491 Periplasmic binding protein -!- PF01497 Periplasmic binding protein
Dd3937	ABF-0019501	0.918		hypothetical protein
Dd3937	ABF-0015694	0.918	yhcB_2	conserved protein	IPR009386 Protein of unknown function DUF1043 -!- PF06295 Protein of unknown function (DUF1043)
Dd3937	ABF-0016187	0.918		PAS/PAC domain protein	IPR000014 PAS -!- IPR013656 PAS fold-4 -!- PF08448 PAS fold
Dd3937	ABF-0018055	0.918		hypothetical protein
Dd3937	ABF-0015842	0.918		hypothetical protein
Dd3937	ABF-0018086	0.918		hypothetical protein
Dd3937	ABF-0016350	0.918		hypothetical protein
Dd3937	ABF-0017527	0.918		Lysophospholipase	PF12146 Putative lysophospholipase
Dd3937	ABF-0018421	0.918		hypothetical protein
Dd3937	ABF-0015612	0.918		Membrane protein mosC	IPR011701 Major facilitator superfamily MFS-1 -!- PF07690 Major Facilitator Superfamily
Dd3937	ABF-0015043	0.918		hypothetical protein
Dd3937	ABF-0047040	0.918		hypothetical protein
Dd3937	ABF-0018585	0.918		Methyl-accepting chemotaxis protein III (ribose and galactose chemoreceptor protein)	IPR003122 Chemotaxis methyl-accepting receptor, ligand-binding -!- IPR003660 HAMP linker domain -!- IPR004089 Chemotaxis methyl-accepting receptor, signalling -!- IPR004090 Chemotaxis methyl-accepting receptor -!- PF02203 Tar ligand binding domain homologue -!- PF00672 HAMP domain -!- PF00015 Methyl-accepting chemotaxis protein (MCP) signaling domain
Dd3937	ABF-0017176	0.918		hypothetical protein
Dd3937	ABF-0018752	0.918	cheR	Chemotaxis protein methyltransferase CheR	IPR000780 MCP methyltransferase, CheR-type -!- PF03705 CheR methyltransferase, all-alpha domain -!- PF01739 CheR methyltransferase, SAM binding domain
Dd3937	ABF-0017922	0.918		hypothetical protein
Dd3937	ABF-0019967	0.918		Dienelactone hydrolase-like enzyme	IPR002925 Dienelactone hydrolase -!- PF01738 Dienelactone hydrolase family
Dd3937	ABF-0018757	0.918	cheA	Chemotaxis protein CheA	IPR003594 ATPase-like, ATP-binding domain -!- IPR002545 CheW-like protein -!- IPR008207 Signal transduction histidine kinase, phosphotransfer (Hpt) domain -!- IPR009082 Signal transduction histidine kinase, homodimeric -!- IPR005467 Signal transduction histidine kinase, core -!- IPR000629 RNA helicase, ATP-dependent, DEAD-box, conserved site -!- IPR004358 Signal transduction histidine kinase-rela…
Dd3937	ABF-0019010	0.918		hypothetical protein
Dd3937	ABF-0046746	0.918		hypothetical protein
Dd3937	ABF-0016670	0.918		periplasmic binding protein of an ABC transporter	IPR000914 Bacterial extracellular solute-binding protein, family 5 -!- PF00496 Bacterial extracellular solute-binding proteins, family 5 Middle
Dd3937	ABF-0016344	0.918		ABC transporter, inner membrane component	IPR000515 Binding-protein-dependent transport systems inner membrane component -!- PF00528 Binding-protein-dependent transport system inner membrane component
Dd3937	ABF-0047106	0.918		putative lipoprotein	PF03886 Protein of unknown function (DUF330)
Dd3937	ABF-0017537	0.918		Methyl-accepting chemotaxis protein	IPR003660 HAMP linker domain -!- IPR004089 Chemotaxis methyl-accepting receptor, signalling -!- IPR004010 Cache -!- IPR004090 Chemotaxis methyl-accepting receptor -!- PF02743 Cache domain -!- PF00672 HAMP domain -!- PF00015 Methyl-accepting chemotaxis protein (MCP) signaling domain
Dd3937	ABF-0017925	0.918		hypothetical protein	IPR009061 DNA binding domain, putative -!- IPR013324 RNA polymerase sigma factor, region 3/4
Dd3937	ABF-0018301	0.918		Biotin carboxyl carrier protein	IPR011053 Single hybrid motif -!- IPR000089 Biotin/lipoyl attachment -!- IPR001249 Acetyl-CoA biotin carboxyl carrier -!- PF00364 Biotin-requiring enzyme
Dd3937	ABF-0016066	0.918		hypothetical protein	PF10988 Protein of unknown function (DUF2807)
Dd3937	ABF-0019377	0.918		hypothetical protein	IPR011008 Dimeric alpha-beta barrel -!- IPR005545 YCII-related -!- PF03795 YCII-related domain
Dd3937	ABF-0020250	0.918		Repressor protein CI	IPR010744 Bacteriophage CI repressor -!- IPR010982 Lambda repressor-like, DNA-binding -!- IPR001387 Helix-turn-helix type 3 -!- PF07022 Bacteriophage CI repressor helix-turn-helix domain
Dd3937	ABF-0016810	0.918		Drug resistance transporter, EmrB/QacA family	IPR007114 (DEPRECATED) Major facilitator superfamily -!- IPR011701 Major facilitator superfamily MFS-1 -!- PF07690 Major Facilitator Superfamily
Dd3937	ABF-0020252	0.918		Methyl-accepting chemotaxis protein	IPR003660 HAMP linker domain -!- IPR004089 Chemotaxis methyl-accepting receptor, signalling -!- IPR004090 Chemotaxis methyl-accepting receptor -!- PF00672 HAMP domain -!- PF00015 Methyl-accepting chemotaxis protein (MCP) signaling domain
Dd3937	ABF-0019216	0.918		ABC transporter, membrane component	IPR000515 Binding-protein-dependent transport systems inner membrane component -!- PF00528 Binding-protein-dependent transport system inner membrane component
Dd3937	ABF-0047195	0.917		hypothetical protein
Dd3937	ABF-0019088	0.917		Dihydrodipicolinate synthase	IPR002220 Dihydrodipicolinate synthetase -!- IPR013785 Aldolase-type TIM barrel -!- PF00701 Dihydrodipicolinate synthetase family
Dd3937	ABF-0018770	0.917	yeeO	Putative inner membrane protein	IPR002528 Multi antimicrobial extrusion protein -!- PF01554 MatE
Dd3937	ABF-0174124	0.917	mgtL	regulatory leader peptide for mgtA
Dd3937	ABF-0020831	0.917		mandelate racemase/muconate lactonizing enzyme family protein	IPR001354 Mandelate racemase/muconate lactonizing enzyme -!- IPR013341 Mandelate racemase/muconate lactonizing enzyme, N-terminal -!- IPR013342 Mandelate racemase/muconate lactonizing enzyme, C-terminal -!- PF02746 Mandelate racemase / muconate lactonizing enzyme, N-terminal domain -!- PF01188 Mandelate racemase / muconate lactonizing enzyme, C-terminal domain
Dd3937	ABF-0018583	0.917		hypothetical protein
Dd3937	ABF-0018784	0.917		hypothetical protein	PF12570 Protein of unknown function (DUF3750)
Dd3937	ABF-0018025	0.917		hypothetical protein
Dd3937	ABF-0015902	0.917		hypothetical protein
Dd3937	ABF-0014530	0.917	ydcX	Putative inner membrane protein	PF10753 Protein of unknown function (DUF2566)
Dd3937	ABF-0017425	0.917		ISEch8 OrfB
Dd3937	ABF-0014868	0.917		Ferrichrome-iron receptor	IPR012910 TonB-dependent receptor, plug -!- IPR000531 TonB-dependent receptor, beta-barrel -!- IPR010105 TonB-dependent siderophore receptor -!- PF07715 TonB-dependent Receptor Plug Domain -!- PF00593 TonB dependent receptor
Dd3937	ABF-0018346	0.917		hypothetical protein
Dd3937	ABF-0047140	0.917		hypothetical protein
Dd3937	ABF-0014605	0.917		Permease of the drug/metabolite transporter (DMT) superfamily	IPR000620 Drug/metabolite transporter -!- PF00892 EamA-like transporter family
Dd3937	ABF-0019470	0.917		Putative inner membrane protein	IPR003807 Protein of unknown function DUF202 -!- PF02656 Domain of unknown function DUF
Dd3937	ABF-0016281	0.917		ABC-type cobalamin/Fe3+-siderophores transport systems, ATPase component	IPR010916 TonB box, conserved site
Dd3937	ABF-0016891	0.917		hypothetical protein
Dd3937	ABF-0017095	0.917		hypothetical protein
Dd3937	ABF-0017693	0.917		hypothetical protein	IPR007016 O-antigen ligase-related -!- PF04932 O-Antigen ligase
Dd3937	ABF-0047020	0.917		hypothetical protein
Dd3937	ABF-0046854	0.917		hypothetical protein
Dd3937	ABF-0017251	0.917		Conjugative transfer protein TrbF	IPR007665 (DEPRECATED) Conjugal transfer, TrbF -!- PF04335 VirB8 protein
Dd3937	ABF-0047002	0.917		hypothetical protein
Dd3937	ABF-0046887	0.917		hypothetical protein
Dd3937	ABF-0047202	0.917		hypothetical protein
Dd3937	ABF-0046893	0.916		hypothetical protein
Dd3937	ABF-0016132	0.916		Multiple sugar ABC transporter, membrane-spanning permease protein MsmF	IPR000515 Binding-protein-dependent transport systems inner membrane component -!- PF00528 Binding-protein-dependent transport system inner membrane component
Dd3937	ABF-0017142	0.916		Urea carboxylase-related ABC transporter, periplasmic substrate-binding protein	IPR015168 NMT1/THI5-like -!- IPR001638 Extracellular solute-binding protein, family 3 -!- PF09084 NMT1/THI5 like
Dd3937	ABF-0014501	0.916		hypothetical protein
Dd3937	ABF-0018540	0.916		Oxidoreductase, short chain dehydrogenase/reductase family	IPR002198 Short-chain dehydrogenase/reductase SDR -!- IPR002347 Glucose/ribitol dehydrogenase -!- PF00106 short chain dehydrogenase
Dd3937	ABF-0016383	0.916		peptide transport ATP-binding protein	IPR003439 ABC transporter-like -!- IPR013563 Oligopeptide/dipeptide ABC transporter, C-terminal -!- PF00005 ABC transporter -!- PF08352 Oligopeptide/dipeptide transporter, C-terminal region
Dd3937	ABF-0018749	0.916	cheZ	Chemotaxis response - phosphatase CheZ	IPR007439 Chemotaxis phosphatase, CheZ -!- PF04344 Chemotaxis phosphatase, CheZ
Dd3937	ABF-0019189	0.916		hypothetical protein
Dd3937	ABF-0020742	0.916		Taurine transport system permease protein tauC	IPR000515 Binding-protein-dependent transport systems inner membrane component -!- PF00528 Binding-protein-dependent transport system inner membrane component
Dd3937	ABF-0014743	0.916	chaA	calcium/sodium:proton antiporter	IPR004837 Sodium/calcium exchanger membrane region -!- IPR004713 Calcium/proton exchanger -!- PF01699 Sodium/calcium exchanger protein
Dd3937	ABF-0019134	0.916		Sarcosine oxidase beta subunit	IPR006076 FAD dependent oxidoreductase -!- PF01266 FAD dependent oxidoreductase
Dd3937	ABF-0046856	0.916		hypothetical protein
Dd3937	ABF-0047183	0.916		hypothetical protein
Dd3937	ABF-0046670	0.916		hypothetical protein
Dd3937	ABF-0046736	0.916		hypothetical protein
Dd3937	ABF-0046742	0.916		hypothetical protein
Dd3937	ABF-0046815	0.916		hypothetical protein
Dd3937	ABF-0046819	0.916		hypothetical protein
Dd3937	ABF-0046826	0.916		hypothetical protein
Dd3937	ABF-0046888	0.916		hypothetical protein
Dd3937	ABF-0047026	0.916		hypothetical protein
Dd3937	ABF-0046686	0.916		hypothetical protein
Dd3937	ABF-0047101	0.916		hypothetical protein
Dd3937	ABF-0046984	0.916		hypothetical protein
Dd3937	ABF-0046949	0.916		hypothetical protein
Dd3937	ABF-0046928	0.916		hypothetical protein
Dd3937	ABF-0019050	0.916		Methyl-accepting chemotaxis protein	IPR003660 HAMP linker domain -!- IPR004089 Chemotaxis methyl-accepting receptor, signalling -!- PF00672 HAMP domain -!- PF00015 Methyl-accepting chemotaxis protein (MCP) signaling domain
Dd3937	ABF-0046898	0.916		hypothetical protein
Dd3937	ABF-0014948	0.916		hypothetical protein	PF07007 Protein of unknown function (DUF1311)
Dd3937	ABF-0020274	0.916		Mutator mutT protein (7,8-dihydro-8-oxoguanine-triphosphatase) / Thiamin-phosphate pyrophosphorylase-like protein	IPR000086 NUDIX hydrolase domain -!- IPR015797 NUDIX hydrolase domain-like -!- IPR002667 (DEPRECATED) Isopentenyl-diphosphate delta-isomerase -!- PF00293 NUDIX domain
Dd3937	ABF-0015464	0.916	yhiW	AraC family transcriptional regulator	IPR000005 (DEPRECATED) Helix-turn-helix, AraC type -!- IPR009057 Homeodomain-like -!- IPR012287 Homeodomain-related -!- PF00165 Bacterial regulatory helix-turn-helix proteins, AraC family
Dd3937	ABF-0016049	0.916		hypothetical protein
Dd3937	ABF-0015453	0.916		Gamma-aminobutyric-acid receptor subunit beta-1 precursor	IPR006202 Neurotransmitter-gated ion-channel ligand-binding -!- IPR006201 Neurotransmitter-gated ion-channel -!- PF02931 Neurotransmitter-gated ion-channel ligand binding domain
Dd3937	ABF-0015500	0.916		hypothetical protein
Dd3937	ABF-0018719	0.916	virB5	Minor pilin of type IV secretion complex (VirB5)	IPR012991 Type IV secretion system -!- PF07996 Type IV secretion system proteins
Dd3937	ABF-0014509	0.916		NUDIX hydrolase	IPR000086 NUDIX hydrolase domain -!- IPR015797 NUDIX hydrolase domain-like -!- PF00293 NUDIX domain
Dd3937	ABF-0016362	0.916		Maltose/maltodextrin ABC transporter, substrate binding periplasmic protein MalE	IPR006059 Bacterial extracellular solute-binding, family 1 -!- PF01547 Bacterial extracellular solute-binding protein
Dd3937	ABF-0018044	0.916		Phospholipase C 4 precursor	IPR007312 Phosphoesterase -!- PF04185 Phosphoesterase family
Dd3937	ABF-0016134	0.916		Glycogen debranching enzyme	IPR008928 Six-hairpin glycosidase-like -!- IPR010401 Amylo-alpha-1,6-glucosidase -!- PF04685 Protein of unknown function, DUF608
Dd3937	ABF-0020431	0.916		Methyl-accepting chemotaxis protein I (serine chemoreceptor protein)	IPR004090 Chemotaxis methyl-accepting receptor -!- IPR013163 Cache, type 2 -!- IPR004089 Chemotaxis methyl-accepting receptor, signalling -!- PF08269 Cache domain -!- PF00015 Methyl-accepting chemotaxis protein (MCP) signaling domain
Dd3937	ABF-0018732	0.915		Putative transcriptional regulator	IPR010982 Lambda repressor-like, DNA-binding -!- IPR001387 Helix-turn-helix type 3 -!- PF01381 Helix-turn-helix
Dd3937	ABF-0046773	0.915		hypothetical protein
Dd3937	ABF-0046812	0.915		hypothetical protein
Dd3937	ABF-0015222	0.915		O-antigen export system permease protein RfbD	IPR013525 ABC-2 type transporter -!- PF01061 ABC-2 type transporter
Dd3937	ABF-0019851	0.915		Methyl-accepting chemotaxis protein III (ribose and galactose chemoreceptor protein)	IPR004089 Chemotaxis methyl-accepting receptor, signalling -!- IPR003660 HAMP linker domain -!- IPR004090 Chemotaxis methyl-accepting receptor -!- PF00015 Methyl-accepting chemotaxis protein (MCP) signaling domain
Dd3937	ABF-0018921	0.915		Putative phosphatase	IPR000326 Phosphatidic acid phosphatase type 2/haloperoxidase -!- IPR001011 Acid phosphatase, class A, bacterial -!- PF01569 PAP2 superfamily
Dd3937	ABF-0019198	0.915		hypothetical protein
Dd3937	ABF-0016559	0.915		ABC transporter, permease protein	IPR000515 Binding-protein-dependent transport systems inner membrane component -!- PF00528 Binding-protein-dependent transport system inner membrane component
Dd3937	ABF-0014616	0.915		hypothetical protein
Dd3937	ABF-0020205	0.915		hypothetical protein
Dd3937	ABF-0020152	0.915	yfgJ	hypothetical protein	IPR010807 Protein of unknown function DUF1407 -!- PF07191 Protein of unknown function (DUF1407)
Dd3937	ABF-0018510	0.915	yjfO	conserved protein	IPR010854 Domain of unknown function DUF1471 -!- PF07338 Protein of unknown function (DUF1471)
Dd3937	ABF-0046918	0.915		hypothetical protein
Dd3937	ABF-0017769	0.915		hypothetical protein
Dd3937	ABF-0015837	0.915		hypothetical protein	IPR000223 Peptidase S26A, signal peptidase I
Dd3937	ABF-0174082	0.915		hemolysin/hemagglutinin-like protein	IPR008638 Filamentous haemagglutinin, N-terminal, bacterial -!- IPR008619 Filamentous haemagglutinin, bacterial -!- IPR011050 Pectin lyase fold/virulence factor -!- IPR012334 Pectin lyase fold -!- IPR010069 Adhesin HecA 20-residue repeat x2 -!- PF05860 haemagglutination activity domain -!- PF05594 Haemagluttinin repeat -!- PF04829 Possible hemagglutinin (DUF638)
Dd3937	ABF-0047200	0.915		hypothetical protein
Dd3937	ABF-0017584	0.915		Hydroxyacylglutathione hydrolase
Dd3937	ABF-0019027	0.915		hypothetical protein
Dd3937	ABF-0019426	0.915		hypothetical protein
Dd3937	ABF-0019172	0.915		hypothetical protein
Dd3937	ABF-0046931	0.915		putative recombinase
Dd3937	ABF-0020566	0.915	ybhT	Putative membrane protein	PF10766 Protein of unknown function (DUF2592)
Dd3937	ABF-0018985	0.915		hypothetical protein
Dd3937	ABF-0020079	0.914		Outer membrane protein F precursor	IPR001897 Porin, bacterial type -!- IPR001702 Porin, Gram-negative type -!- PF00267 Gram-negative porin
Dd3937	ABF-0014750	0.914	asr	Acid shock protein precursor	IPR009435 Acid shock -!- IPR005819 Histone H5
Dd3937	ABF-0016626	0.914		hypothetical protein
Dd3937	ABF-0014722	0.914		Methyl-accepting chemotaxis protein I (serine chemoreceptor protein)	IPR003122 Chemotaxis methyl-accepting receptor, ligand-binding -!- IPR003660 HAMP linker domain -!- IPR004089 Chemotaxis methyl-accepting receptor, signalling -!- IPR004090 Chemotaxis methyl-accepting receptor -!- IPR004091 Chemotaxis methyl-accepting receptor, methyl-accepting site -!- PF02203 Tar ligand binding domain homologue -!- PF00672 HAMP domain -!- PF00015 Methyl-accepting chemotaxis pro…
Dd3937	ABF-0020718	0.914	sttS	hypothetical protein	PF09691 Bacterial chaperone lipoprotein (PulS_OutS)
Dd3937	ABF-0016264	0.914		Electron transport protein hydN	IPR001450 4Fe-4S binding domain -!- PF00037 4Fe-4S binding domain
Dd3937	ABF-0016560	0.914		ABC transporter, permease protein	IPR000515 Binding-protein-dependent transport systems inner membrane component -!- PF00528 Binding-protein-dependent transport system inner membrane component
Dd3937	ABF-0046790	0.914		hypothetical protein
Dd3937	ABF-0019787	0.914		hypothetical protein
Dd3937	ABF-0020227	0.914		hypothetical protein
Dd3937	ABF-0016566	0.914		hypothetical protein
Dd3937	ABF-0020785	0.914		hypothetical protein	IPR013096 Cupin 2, conserved barrel -!- IPR011051 Cupin, RmlC-type -!- IPR014710 RmlC-like jelly roll fold -!- PF07883 Cupin domain
Dd3937	ABF-0019288	0.914		hypothetical protein
Dd3937	ABF-0017184	0.914		hypothetical protein
Dd3937	ABF-0046876	0.914		hypothetical protein
Dd3937	ABF-0047046	0.914		hypothetical protein
Dd3937	ABF-0018734	0.914		hypothetical protein
Dd3937	ABF-0016633	0.914		Phenylacetate-coenzyme A ligase
Dd3937	ABF-0020368	0.914		hypothetical protein	IPR000014 PAS -!- IPR000160 Diguanylate cyclase, predicted -!- IPR001610 PAC motif -!- IPR003018 GAF -!- IPR002197 Helix-turn-helix, Fis-type -!- IPR000700 PAS-associated, C-terminal -!- IPR013655 PAS fold-3 -!- PF00989 PAS fold -!- PF00990 GGDEF domain
Dd3937	ABF-0018646	0.914		hypothetical protein
Dd3937	ABF-0047032	0.914		hypothetical protein
Dd3937	ABF-0017175	0.914		Putative DNA-binding protein	IPR001387 Helix-turn-helix type 3 -!- IPR010982 Lambda repressor-like, DNA-binding -!- PF01381 Helix-turn-helix
Dd3937	ABF-0018849	0.914		Transcriptional regulator	IPR001387 Helix-turn-helix type 3 -!- IPR013096 Cupin 2, conserved barrel -!- IPR011051 Cupin, RmlC-type -!- PF01381 Helix-turn-helix -!- PF07883 Cupin domain
Dd3937	ABF-0047149	0.914		hypothetical protein
Dd3937	ABF-0046519	0.914		MobB protein	PF01935 Domain of unknown function DUF87 -!- PF02534 TraG/TraD family
Dd3937	ABF-0047175	0.913		hypothetical protein
Dd3937	ABF-0020582	0.913		hypothetical protein
Dd3937	ABF-0018348	0.913		hypothetical protein
Dd3937	ABF-0016058	0.913		Poly(glycerophosphate chain) D-alanine transfer protein DltD	IPR013830 Esterase, SGNH hydrolase-type
Dd3937	ABF-0019129	0.913		UPF0310 protein in gntR 5'region	IPR002740 Protein of unknown function DUF55 -!- PF01878 Protein of unknown function DUF55
Dd3937	ABF-0047098	0.913		hypothetical protein
Dd3937	ABF-0016365	0.913		Maltose/maltodextrin transport ATP-binding protein MalK	IPR003439 ABC transporter-like -!- IPR003593 ATPase, AAA+ type, core -!- IPR013611 Transport-associated OB, type 2 -!- IPR008995 Molybdate/tungstate binding -!- PF00005 ABC transporter -!- PF08402 TOBE domain
Dd3937	ABF-0016346	0.913		probable solute binding protein	IPR006059 Bacterial extracellular solute-binding, family 1 -!- PF01547 Bacterial extracellular solute-binding protein
Dd3937	ABF-0018174	0.913		Periplasmic binding protein	IPR002491 Periplasmic binding protein -!- PF01497 Periplasmic binding protein
Dd3937	ABF-0017879	0.913	nifW	Nitrogenase-stabilizing/protective protein nifW	PF03206 Nitrogen fixation protein NifW
Dd3937	ABF-0018843	0.913		Transposase	IPR001584 Integrase, catalytic core -!- IPR012337 Ribonuclease H-like
Dd3937	ABF-0047027	0.913		hypothetical protein
Dd3937	ABF-0014502	0.913		Putative regulator for maltose metabolism	IPR010982 Lambda repressor-like, DNA-binding
Dd3937	ABF-0020116	0.913	yebO	predicted protein
Dd3937	ABF-0015826	0.913		putative membrane protein	IPR002781 Protein of unknown function DUF81 -!- PF01925 Sulfite exporter TauE/SafE
Dd3937	ABF-0016342	0.913		Probable histidine acid phosphatase	IPR000560 Histidine phosphatase superfamily, clade-2 -!- PF00328 Histidine acid phosphatase
Dd3937	ABF-0019744	0.913		hypothetical protein
Dd3937	ABF-0016063	0.913		hypothetical protein
Dd3937	ABF-0016339	0.913		Transporter, MFS superfamily	IPR007114 (DEPRECATED) Major facilitator superfamily -!- IPR011701 Major facilitator superfamily MFS-1 -!- PF07690 Major Facilitator Superfamily
Dd3937	ABF-0018871	0.913		CRISPR-associated protein, CT1134 family	IPR013422 CRISPR-associated protein Cas5, N-terminal -!- IPR010155 CRISPR-associated protein, Cas5d-type -!- PF09704 CRISPR-associated protein (Cas_Cas5)
Dd3937	ABF-0018872	0.913		CRISPR-associated protein, CT1133 family	IPR010144 CRISPR-associated protein, Csd1-type -!- PF09709 CRISPR-associated protein (Cas_Csd1)
Dd3937	ABF-0014545	0.913		ThiJ/PfpI family protein	IPR002818 ThiJ/PfpI -!- PF01965 DJ-1/PfpI family
Dd3937	ABF-0015081	0.913		hypothetical protein
Dd3937	ABF-0018634	0.913		Putative glycosyltransferase protein	PF00535 Glycosyl transferase family 2
Dd3937	ABF-0018740	0.913		hypothetical protein	IPR010982 Lambda repressor-like, DNA-binding -!- IPR001387 Helix-turn-helix type 3 -!- PF01381 Helix-turn-helix
Dd3937	ABF-0017911	0.913		hypothetical protein
Dd3937	ABF-0015978	0.913		hypothetical protein
Dd3937	ABF-0014839	0.913		Myb domain-containing protein
Dd3937	ABF-0046998	0.912		hypothetical protein
Dd3937	ABF-0046908	0.912		hypothetical protein
Dd3937	ABF-0016492	0.912		hypothetical protein
Dd3937	ABF-0018042	0.912		hypothetical protein
Dd3937	ABF-0017859	0.912		hypothetical protein	IPR001387 Helix-turn-helix type 3 -!- IPR010982 Lambda repressor-like, DNA-binding -!- PF01381 Helix-turn-helix
Dd3937	ABF-0015616	0.912		Ferrichrome-iron receptor
Dd3937	ABF-0018541	0.912		Methyl-accepting chemotaxis protein	IPR002048 Calcium-binding EF-hand -!- IPR004089 Chemotaxis methyl-accepting receptor, signalling -!- IPR010989 t-SNARE -!- IPR004090 Chemotaxis methyl-accepting receptor -!- PF00015 Methyl-accepting chemotaxis protein (MCP) signaling domain
Dd3937	ABF-0016393	0.912		hypothetical protein
Dd3937	ABF-0018701	0.912	ygjV	hypothetical protein	PF10688 Bacterial inner membrane protein
Dd3937	ABF-0020369	0.912		HlyD family secretion protein	IPR006144 Secretion protein HlyD, conserved site -!- IPR011053 Single hybrid motif
Dd3937	ABF-0017201	0.912		HEAT repeat protein	PF05729 NACHT domain
Dd3937	ABF-0015067	0.911		hypothetical protein	PF00563 EAL domain
Dd3937	ABF-0017437	0.911		hypothetical protein
Dd3937	ABF-0046880	0.911		hypothetical protein
Dd3937	ABF-0020771	0.911		Transcriptional regulator, LysR family
Dd3937	ABF-0018228	0.911		hypothetical protein
Dd3937	ABF-0019218	0.911		putative extracellular solute-binding protein	IPR006059 Bacterial extracellular solute-binding, family 1 -!- PF01547 Bacterial extracellular solute-binding protein
Dd3937	ABF-0016628	0.911		hypothetical protein
Dd3937	ABF-0016662	0.911		Type-1Aa cytolytic delta-endotoxin	IPR001615 Delta-endotoxin CytB -!- PF01338 Bacillus thuringiensis toxin
Dd3937	ABF-0046671	0.911		hypothetical protein
Dd3937	ABF-0016152	0.911		hypothetical protein
Dd3937	ABF-0019212	0.911		N-Acetyl-D-glucosamine ABC transport system, sugar-binding protein	IPR006059 Bacterial extracellular solute-binding, family 1 -!- PF01547 Bacterial extracellular solute-binding protein
Dd3937	ABF-0020074	0.911		Outer membrane protein F precursor	IPR001897 Porin, bacterial type -!- IPR001702 Porin, Gram-negative type -!- PF00267 Gram-negative porin
Dd3937	ABF-0014588	0.911		hypothetical protein
Dd3937	ABF-0014656	0.911		hypothetical protein
Dd3937	ABF-0016865	0.91		Putative hemagglutinin/hemolysin-related protein	IPR010221 VCBS repeat -!- IPR000258 Bacterial ice-nucleation, octamer repeat -!- IPR003410 Hyalin -!- IPR002126 Cadherin -!- IPR000601 PKD domain -!- IPR006644 Dystroglycan-type cadherin-like
Dd3937	ABF-0015600	0.91		Methyl-accepting chemotaxis protein	IPR003660 HAMP linker domain -!- IPR004089 Chemotaxis methyl-accepting receptor, signalling -!- IPR000727 Target SNARE coiled-coil domain -!- PF00672 HAMP domain -!- PF00015 Methyl-accepting chemotaxis protein (MCP) signaling domain
Dd3937	ABF-0019362	0.91		hypothetical protein
Dd3937	ABF-0014571	0.91	yaaX	putative exported protein	PF10697 Protein of unknown function (DUF2502)
Dd3937	ABF-0046648	0.91		hypothetical protein
Dd3937	ABF-0047194	0.91		hypothetical protein
Dd3937	ABF-0017798	0.91	flk	Cell division protein
Dd3937	ABF-0046653	0.91		hypothetical protein
Dd3937	ABF-0047182	0.91		hypothetical protein
Dd3937	ABF-0016280	0.91		hypothetical protein	PF01656 CobQ/CobB/MinD/ParA nucleotide binding domain
Dd3937	ABF-0018655	0.91		hypothetical protein	IPR006025 (DEPRECATED) Peptidase M, neutral zinc metallopeptidases, zinc-binding site
Dd3937	ABF-0015843	0.91		GGDEF domain protein	IPR000160 Diguanylate cyclase, predicted -!- PF00990 GGDEF domain
Dd3937	ABF-0014878	0.91		Predicted rhamnose oligosaccharide ABC transport system, substrate-binding component	IPR006059 Bacterial extracellular solute-binding, family 1 -!- PF01547 Bacterial extracellular solute-binding protein
Dd3937	ABF-0016773	0.909		hypothetical protein
Dd3937	ABF-0016646	0.909		hypothetical protein
Dd3937	ABF-0014879	0.909		hypothetical protein
Dd3937	ABF-0047208	0.909		hypothetical protein
Dd3937	ABF-0018961	0.909	fadD_2	Long-chain-fatty-acid--CoA ligase	IPR000873 AMP-dependent synthetase/ligase -!- PF00501 AMP-binding enzyme
Dd3937	ABF-0018986	0.909		hypothetical protein
Dd3937	ABF-0046897	0.909		hypothetical protein
Dd3937	ABF-0020813	0.909		hypothetical protein
Dd3937	ABF-0016809	0.909		Fumarate reductase flavoprotein subunit	IPR007329 FMN-binding -!- PF04205 FMN-binding domain
Dd3937	ABF-0046747	0.909		hypothetical protein
Dd3937	ABF-0019204	0.909		N-Acetyl-D-glucosamine ABC transport system, permease protein 2	IPR000515 Binding-protein-dependent transport systems inner membrane component -!- PF00528 Binding-protein-dependent transport system inner membrane component
Dd3937	ABF-0016572	0.909		hypothetical protein
Dd3937	ABF-0047193	0.909		hypothetical protein
Dd3937	ABF-0047134	0.909	orf2	hypothetical protein
Dd3937	ABF-0020819	0.909		Inner membrane protein	PF10748 Protein of unknown function (DUF2531)
Dd3937	ABF-0019082	0.909		Endo-1,4-beta-xylanase	IPR006311 Twin-arginine translocation pathway, signal sequence -!- PF00326 Prolyl oligopeptidase family
Dd3937	ABF-0019194	0.909		hypothetical protein	IPR010916 TonB box, conserved site -!- PF04865 Baseplate J-like protein
Dd3937	ABF-0014774	0.909		metallo-beta-lactamase family protein	IPR001279 Beta-lactamase-like -!- PF00753 Metallo-beta-lactamase superfamily
Dd3937	ABF-0020266	0.908		Metallo-beta-lactamase superfamily protein	IPR001279 Beta-lactamase-like -!- PF00753 Metallo-beta-lactamase superfamily
Dd3937	ABF-0046737	0.908		hypothetical protein
Dd3937	ABF-0015890	0.908		Ankyrin-like protein	IPR002110 Ankyrin repeat
Dd3937	ABF-0015989	0.908		Hydantoin permease	IPR001248 Permease, cytosine/purines, uracil, thiamine, allantoin -!- PF02133 Permease for cytosine/purines, uracil, thiamine, allantoin
Dd3937	ABF-0017215	0.908		hypothetical protein
Dd3937	ABF-0017410	0.908		hypothetical protein
Dd3937	ABF-0016199	0.908		membrane protein	IPR003740 Protein of unknown function DUF161 -!- PF02588 Uncharacterized BCR, YitT family COG1284
Dd3937	ABF-0018951	0.907	ytfF	Integral membrane protein	IPR000620 Drug/metabolite transporter -!- PF00892 EamA-like transporter family
Dd3937	ABF-0020846	0.907		Oxidoreductase-related protein	IPR006076 FAD dependent oxidoreductase -!- PF01266 FAD dependent oxidoreductase
Dd3937	ABF-0046680	0.907		Methyl-accepting chemotaxis protein	IPR003660 HAMP linker domain -!- IPR010910 Nitrate/nitrite sensing protein, bacterial -!- IPR004089 Chemotaxis methyl-accepting receptor, signalling -!- IPR013587 Nitrate/nitrite sensing protein -!- PF08376 Nitrate and nitrite sensing -!- PF00672 HAMP domain -!- PF00015 Methyl-accepting chemotaxis protein (MCP) signaling domain
Dd3937	ABF-0017896	0.907		Methyl-accepting chemotaxis protein II (aspartate chemoreceptor protein)	IPR003660 HAMP linker domain -!- IPR004089 Chemotaxis methyl-accepting receptor, signalling -!- IPR010989 t-SNARE -!- IPR004090 Chemotaxis methyl-accepting receptor -!- PF00672 HAMP domain -!- PF00015 Methyl-accepting chemotaxis protein (MCP) signaling domain

## Sheet: WPP14
strain	FeatureID	probability	FeatureName	product	IPR
WPP14	ADT-0003047	0.889		putative transcriptional regulator	PF01381 Helix-turn-helix
WPP14	ADT-0003623	0.889		putative methyl-accepting chemotaxis protein	PF00672 HAMP domain -!- PF00015 Methyl-accepting chemotaxis protein (MCP) signaling domain
WPP14	ADT-0002358	0.889		methyl-accepting chemotaxis protein	PF00672 HAMP domain -!- PF00015 Methyl-accepting chemotaxis protein (MCP) signaling domain
WPP14	ADT-0003095	0.889		putative exported protein	PF11319 Protein of unknown function (DUF3121)
WPP14	ADT-0001914	0.889	cyaB	adenylate cyclase	PF01928 CYTH domain
WPP14	ADT-0002166	0.889		putative membrane protein	PF03591 AzlC protein
WPP14	ADT-0000447	0.889		methyl-accepting chemotaxis protein	PF00672 HAMP domain -!- PF00015 Methyl-accepting chemotaxis protein (MCP) signaling domain
WPP14	ADT-0003558	0.889		hypothetical protein	PF07715 TonB-dependent Receptor Plug Domain
WPP14	ADT-0004113	0.888		putative membrane protein	PF00990 GGDEF domain
WPP14	ADT-0003495	0.888	aer2	aerotaxis receptor	PF08447 PAS fold -!- PF00672 HAMP domain -!- PF00015 Methyl-accepting chemotaxis protein (MCP) signaling domain
WPP14	ADT-0003577	0.888	dat	D-alanine aminotransferase	PF01063 Aminotransferase class IV
WPP14	ADT-0002008	0.888		methyl-accepting chemotaxis protein	PF00672 HAMP domain -!- PF00015 Methyl-accepting chemotaxis protein (MCP) signaling domain
WPP14	ADT-0002229	0.888		probable transporter	PF07690 Major Facilitator Superfamily
WPP14	ADT-0004137	0.888		putative acetyltransferase	PF00583 Acetyltransferase (GNAT) family
WPP14	ADT-0000136	0.888		LysR-family transcriptional regulator	PF00126 Bacterial regulatory helix-turn-helix protein, lysR family -!- PF03466 LysR substrate binding domain
WPP14	ADT-0002061	0.888		putative bacteriocin immunity protein
WPP14	ADT-0003013	0.887		dienelactone hydrolase	PF02129 X-Pro dipeptidyl-peptidase (S15 family)
WPP14	ADT-0003066	0.887		putative signaling membrane protein	PF00672 HAMP domain -!- PF00990 GGDEF domain -!- PF00563 EAL domain
WPP14	ADT-0004111	0.887		putative exported choloylglycine hydrolase	PF02275 Linear amide C-N hydrolases, choloylglycine hydrolase family
WPP14	ADT-0002779	0.887		hypothetical protein	PF04041 Domain of unknown function (DUF377)
WPP14	ADT-0003718	0.887		putative transcriptional regulator	PF01638 HxlR-like helix-turn-helix
WPP14	ADT-0003378	0.887		RNA polymerase ECF-subfamily sigma factor	PF04542 Sigma-70 region 2 -!- PF08281 Sigma-70, region 4
WPP14	ADT-0001620	0.887	sftR	LysR-family transcriptional regulator	PF00126 Bacterial regulatory helix-turn-helix protein, lysR family -!- PF03466 LysR substrate binding domain
WPP14	ADT-0003939	0.887		putative methyl-accepting chemotaxis citrate transducer	PF00672 HAMP domain -!- PF00015 Methyl-accepting chemotaxis protein (MCP) signaling domain
WPP14	ADT-0003494	0.887	aer1	aerotaxis receptor	PF08447 PAS fold -!- PF00672 HAMP domain -!- PF00015 Methyl-accepting chemotaxis protein (MCP) signaling domain
WPP14	ADT-0002654	0.886		hypothetical protein
WPP14	ADT-0005508	0.886		hypothetical protein
WPP14	ADT-0000319	0.886		hypothetical protein	PF06906 Protein of unknown function (DUF1272)
WPP14	ADT-0003043	0.886	pstC	phosphate ABC transporter permease protein	PF00528 Binding-protein-dependent transport system inner membrane component
WPP14	ADT-0000969	0.886		AraC-family transcriptional regulator	PF00165 Bacterial regulatory helix-turn-helix proteins, AraC family
WPP14	ADT-0003644	0.886		hypothetical protein
WPP14	ADT-0002444	0.886		methyl-accepting chemotaxis protein	PF00015 Methyl-accepting chemotaxis protein (MCP) signaling domain
WPP14	ADT-0002528	0.885		putative membrane protein
WPP14	ADT-0002461	0.885		putative non-ribosomal peptide synthetase	PF00501 AMP-binding enzyme
WPP14	ADT-0002596	0.885		putative cytochrome	PF00067 Cytochrome P450
WPP14	ADT-0003328	0.885		putative capsular polysaccharide bisynthesis glycosyl transferase	PF09314 Domain of unknown function (DUF1972) -!- PF00534 Glycosyl transferases group 1
WPP14	ADT-0000521	0.885		putative peptidase	PF01546 Peptidase family M20/M25/M40 -!- PF07687 Peptidase dimerisation domain
WPP14	ADT-0001402	0.884		putative membrane protein	PF01594 Domain of unknown function DUF20
WPP14	ADT-0002447	0.884		methyl-accepting chemotaxis protein	PF08376 Nitrate and nitrite sensing -!- PF00672 HAMP domain -!- PF00015 Methyl-accepting chemotaxis protein (MCP) signaling domain
WPP14	ADT-0000128	0.884		putative pyridoxal-dependent decarboxylase	PF00282 Pyridoxal-dependent decarboxylase conserved domain
WPP14	ADT-0001319	0.884		putative hydrolase	PF00561 alpha/beta hydrolase fold
WPP14	ADT-0003992	0.884		hypothetical protein	PF01202 Shikimate kinase
WPP14	ADT-0003521	0.884		outer membrane efflux protein	PF02321 Outer membrane efflux protein
WPP14	ADT-0000134	0.884		putative outer membrane efflux protein	PF02321 Outer membrane efflux protein
WPP14	ADT-0001931	0.884		putative flagellin	PF00669 Bacterial flagellin N-terminal helical region -!- PF00700 Bacterial flagellin C-terminal helical region
WPP14	ADT-0001339	0.884		probable capsular polysaccharide bisynthesis glycosyl transferase	PF00535 Glycosyl transferase family 2
WPP14	ADT-0001083	0.884	glyA	putative serine hydroxymethyltransferase	PF00464 Serine hydroxymethyltransferase
WPP14	ADT-0001409	0.883		putative sugar ABC transporter, permease protein	PF00528 Binding-protein-dependent transport system inner membrane component
WPP14	ADT-0000744	0.883	nac	nitrogen assimilation regulatory protein (partial)	PF00126 Bacterial regulatory helix-turn-helix protein, lysR family
WPP14	ADT-0004132	0.883		putative aminotransferase	PF00392 Bacterial regulatory proteins, gntR family -!- PF00155 Aminotransferase class I and II
WPP14	ADT-0004049	0.883		putative extracellular solute-binding protein	PF00496 Bacterial extracellular solute-binding proteins, family 5 Middle
WPP14	ADT-0000551	0.882		putative luciferase-like monooxygenase	PF00296 Luciferase-like monooxygenase
WPP14	ADT-0003166	0.882		putative membrane protein
WPP14	ADT-0003700	0.882		putative sugar ABC transporter, permease protein	PF02653 Branched-chain amino acid transport system / permease component
WPP14	ADT-0004108	0.882		AraC family transcriptional regulator	PF01965 DJ-1/PfpI family -!- PF08279 HTH domain -!- PF00165 Bacterial regulatory helix-turn-helix proteins, AraC family
WPP14	ADT-0000825	0.882		transcriptional regulator
WPP14	ADT-0001821	0.882		putative glycerophosphoryl diester phosphodiesterase	PF03009 Glycerophosphoryl diester phosphodiesterase family
WPP14	ADT-0002255	0.882		putative sugar binding transcriptional regulator	PF00356 Bacterial regulatory proteins, lacI family -!- PF00532 family
WPP14	ADT-0000208	0.882		putative amino acid-binding periplasmic protein	PF00497 Bacterial extracellular solute-binding proteins, family 3
WPP14	ADT-0002189	0.882		LuxR-family transcriptional regulator	PF00196 Bacterial regulatory proteins, luxR family
WPP14	ADT-0000529	0.882		putative DNA-binding protein	PF08348 YheO-like PAS domain
WPP14	ADT-0000849	0.881		putative lipoprotein
WPP14	ADT-0002136	0.881		putative bacteriophage tail protein (tape-measure)	PF10145 Phage-related minor tail protein
WPP14	ADT-0001337	0.881		putative capsular polysaccharide bisynthesis protein
WPP14	ADT-0001338	0.881		putative capsular polysaccharide bisynthesis protein
WPP14	ADT-0002537	0.88		Evolved beta-D-galactosidase transcriptional repressor	PF00356 Bacterial regulatory proteins, lacI family
WPP14	ADT-0004218	0.88		putative exported protein	PF02743 Cache domain -!- PF00990 GGDEF domain
WPP14	ADT-0003492	0.88		putative activator or transporter protein of haemolysin-like protein	PF08479 POTRA domain, ShlB-type -!- PF03865 Haemolysin secretion/activation protein ShlB/FhaC/HecB
WPP14	ADT-0003532	0.88		putative membrane protein	PF02163 Peptidase family M50
WPP14	ADT-0003057	0.88		hypothetical protein	PF07719 Tetratricopeptide repeat
WPP14	ADT-0002123	0.88		hypothetical protein	PF01323 DSBA-like thioredoxin domain
WPP14	ADT-0003462	0.88		putative exported protein	PF05426 Alginate lyase
WPP14	ADT-0004374	0.88		hypothetical protein
WPP14	ADT-0001945	0.879		putative membrane protein	PF05675 Protein of unknown function (DUF817)
WPP14	ADT-0001586	0.879		putative sugar ABC transporter, periplasmic protein	PF00532 family
WPP14	ADT-0000395	0.879		AraC-family transcriptional regulator	PF02311 AraC-like ligand binding domain -!- PF00165 Bacterial regulatory helix-turn-helix proteins, AraC family
WPP14	ADT-0001928	0.879	pcaB	3-carboxy-cis,cis-muconate cycloisomerase	PF00206 Lyase -!- PF10397 Adenylosuccinate lyase C-terminus
WPP14	ADT-0003212	0.879		hypothetical protein	PF07690 Major Facilitator Superfamily
WPP14	ADT-0000885	0.879		hypothetical protein	PF04965 Gene 25-like lysozyme
WPP14	ADT-0000534	0.879		N-acylamino acid racemase	PF02746 Mandelate racemase / muconate lactonizing enzyme, N-terminal domain -!- PF01188 Mandelate racemase / muconate lactonizing enzyme, C-terminal domain
WPP14	ADT-0001924	0.879		hypothetical protein
WPP14	ADT-0003240	0.878		hypothetical protein	PF03693 Uncharacterised protein family (UPF0156)
WPP14	ADT-0002223	0.878		putative membrane protein	PF05137 Fimbrial assembly protein (PilN)
WPP14	ADT-0003568	0.878		virulence protein Svx secreted through the type II (Out) secretion system
WPP14	ADT-0002467	0.878		LysR family transcriptional regulator	PF00126 Bacterial regulatory helix-turn-helix protein, lysR family -!- PF03466 LysR substrate binding domain
WPP14	ADT-0001604	0.878		putative exported protein	PF10634 Fe2+ transport protein
WPP14	ADT-0002955	0.878		Response regulator NasT	PF08376 Nitrate and nitrite sensing
WPP14	ADT-0000532	0.877		putative transport system, periplasmic solute-binding protein	PF01547 Bacterial extracellular solute-binding protein
WPP14	ADT-0001376	0.877		probable sugar ABC transporter, ATP-binding protein	PF00005 ABC transporter -!- PF08402 TOBE domain
WPP14	ADT-0001732	0.877		ABC transporter integral membrane protein	PF00528 Binding-protein-dependent transport system inner membrane component
WPP14	ADT-0000398	0.877		ABC transporter periplasmic binding protein	PF09084 NMT1/THI5 like
WPP14	ADT-0000419	0.877	cheZ	chemotaxis protein	PF04344 Chemotaxis phosphatase, CheZ
WPP14	ADT-0000196	0.877		hypothetical protein
WPP14	ADT-0004147	0.877	pvcA	pyoverdine biosynthesis protein	PF05141 Pyoverdine/dityrosine biosynthesis protein
WPP14	ADT-0003003	0.877		putative exported protein	PF07338 Protein of unknown function (DUF1471)
WPP14	ADT-0002501	0.877		Beta-ketoacyl synthase	PF00109 Beta-ketoacyl synthase, N-terminal domain -!- PF02801 Beta-ketoacyl synthase, C-terminal domain -!- PF00698 Acyl transferase domain -!- PF08659 KR domain -!- PF00550 Phosphopantetheine attachment site
WPP14	ADT-0002964	0.877		putative membrane permease protein	PF02653 Branched-chain amino acid transport system / permease component
WPP14	ADT-0001149	0.877		hypothetical protein	PF09365 Conserved hypothetical protein (DUF2461)
WPP14	ADT-0001126	0.877		hypothetical protein	PF04199 Putative cyclase
WPP14	ADT-0002625	0.877		putative ATP/GTP-binding protein	PF00754 F5/8 type C domain
WPP14	ADT-0003831	0.876		putative acyltransferase	PF01757 Acyltransferase family
WPP14	ADT-0001727	0.876		putative exported protein	PF04338 Protein of unknown function, DUF481
WPP14	ADT-0004272	0.876		putative siderophore biosynthesis protein	PF04183 IucA / IucC family -!- PF06276 Ferric iron reductase FhuF-like transporter
WPP14	ADT-0001617	0.876		putative ABC transporter substrate-binding protein	PF00496 Bacterial extracellular solute-binding proteins, family 5 Middle
WPP14	ADT-0000915	0.876		hypothetical protein	PF07238 PilZ domain
WPP14	ADT-0000742	0.876		hypothetical protein
WPP14	ADT-0003664	0.876		putative protease	PF09286 Pro-kumamolisin, activation domain -!- PF00082 Subtilase family
WPP14	ADT-0001353	0.876		putative signaling membrane protein	PF00990 GGDEF domain
WPP14	ADT-0001393	0.876		putative lipoprotein	PF09476 Pilus biogenesis CpaD protein (pilus_cpaD)
WPP14	ADT-0001778	0.875		putative membrane protein	PF01758 Sodium Bile acid symporter family
WPP14	ADT-0003534	0.875		putative exported protein	PF00529 HlyD family secretion protein
WPP14	ADT-0003493	0.875		hypothetical protein
WPP14	ADT-0000445	0.874		putative exported protein
WPP14	ADT-0001597	0.874	uhpB	two-component system sensor histidine kinase	PF05231 MASE1 -!- PF07730 Histidine kinase -!- PF02518 Histidine kinase-, DNA gyrase B-, and HSP90-like ATPase
WPP14	ADT-0002822	0.874		putative glutamate symport protein	PF00375 Sodium:dicarboxylate symporter family
WPP14	ADT-0000840	0.874		HlyD family secretion protein	PF00529 HlyD family secretion protein
WPP14	ADT-0001191	0.874	bcsZ	endoglucanase	PF01270 Glycosyl hydrolases family 8
WPP14	ADT-0000882	0.874		hypothetical protein	PF00498 FHA domain
WPP14	ADT-0001331	0.873		putative iron transporter	PF07690 Major Facilitator Superfamily
WPP14	ADT-0002593	0.873		hypothetical protein	PF06836 Protein of unknown function (DUF1240)
WPP14	ADT-0003510	0.873		plasmid stabilization system protein	PF05016 Plasmid stabilisation system protein
WPP14	ADT-0000469	0.873		putative Crp/Fnr-family of transcriptional regulator	PF00027 Cyclic nucleotide-binding domain
WPP14	ADT-0000478	0.873		hypothetical protein
WPP14	ADT-0002356	0.873		hypothetical protein
WPP14	ADT-0001251	0.872		hypothetical protein	PF04951 D-aminopeptidase
WPP14	ADT-0003904	0.872		glycerol-3-phosphate-binding periplasmic protein precursor	PF01547 Bacterial extracellular solute-binding protein
WPP14	ADT-0004087	0.872		short chain dehydrogenase	PF00106 short chain dehydrogenase
WPP14	ADT-0003938	0.872		putative methyl-accepting chemotaxis citrate transducer	PF00672 HAMP domain -!- PF00015 Methyl-accepting chemotaxis protein (MCP) signaling domain
WPP14	ADT-0003603	0.871		hypothetical protein	PF01869 BadF/BadG/BcrA/BcrD ATPase family
WPP14	ADT-0004309	0.871		ABC transporter permease protein	PF00528 Binding-protein-dependent transport system inner membrane component
WPP14	ADT-0003053	0.871		hypothetical protein	PF03795 YCII-related domain
WPP14	ADT-0004068	0.871		integral membrane sensor signal transduction histidine kinase	PF00512 His Kinase A (phosphoacceptor) domain -!- PF02518 Histidine kinase-, DNA gyrase B-, and HSP90-like ATPase
WPP14	ADT-0003540	0.871		putative membrane protein
WPP14	ADT-0005421	0.871		sugar fermentation stimulation protein
WPP14	ADT-0003490	0.871		putative hemolysin	PF05860 haemagglutination activity domain -!- PF04829 Possible hemagglutinin (DUF638)
WPP14	ADT-0002984	0.87		hypothetical protein	PF05016 Plasmid stabilisation system protein
WPP14	ADT-0004262	0.87		GntR-family transcriptional regulator	PF00392 Bacterial regulatory proteins, gntR family -!- PF00155 Aminotransferase class I and II
WPP14	ADT-0002713	0.87		CcdB protein	PF01845 CcdB protein
WPP14	ADT-0003954	0.87		periplasmic-binding protein	PF01497 Periplasmic binding protein
WPP14	ADT-0001366	0.87		putative exported protein	PF00754 F5/8 type C domain
WPP14	ADT-0004186	0.87		iron-chelating periplasmic-binding protein	PF01497 Periplasmic binding protein
WPP14	ADT-0001318	0.87		putative peptidase	PF01435 Peptidase family M48
WPP14	ADT-0003766	0.869		hypothetical protein
WPP14	ADT-0002112	0.869		hypothetical protein	PF08447 PAS fold -!- PF08448 PAS fold -!- PF00990 GGDEF domain
WPP14	ADT-0004316	0.869		putative biopolymer transport protein	PF01618 MotA/TolQ/ExbB proton channel family
WPP14	ADT-0003034	0.869		putative fimbrial usher protein	PF00577 Fimbrial Usher protein
WPP14	ADT-0003769	0.869		hypothetical protein
WPP14	ADT-0001311	0.869		hypothetical protein	PF04519 Protein of unknown function, DUF583
WPP14	ADT-0002427	0.869		conserved hypothetical
WPP14	ADT-0004196	0.869		HxlR family transcriptional regulator	PF01638 HxlR-like helix-turn-helix
WPP14	ADT-0003162	0.869		Outer membrane efflux protein family	PF02321 Outer membrane efflux protein
WPP14	ADT-0001763	0.869	cybC	putative soluble cytochrome b562	PF07361 Cytochrome b562
WPP14	ADT-0001752	0.868		hypothetical protein	PF01966 HD domain
WPP14	ADT-0002435	0.868		putative membrane protein	PF10840 Protein of unknown function (DUF2645)
WPP14	ADT-0002646	0.868		putative membrane protein
WPP14	ADT-0003222	0.868		putative iron(III) ABC transporter permease protein	PF01032 FecCD transport family
WPP14	ADT-0004233	0.868		Transporter, MFS superfamily	PF07690 Major Facilitator Superfamily
WPP14	ADT-0001106	0.868		putative exported protein
WPP14	ADT-0003714	0.867		hypothetical protein	PF05368 NmrA-like family
WPP14	ADT-0004314	0.867	atsC	sulfate ester ABC transporter ATP-binding protein	PF00005 ABC transporter
WPP14	ADT-0000198	0.867		putative lipoprotein
WPP14	ADT-0003953	0.867	pab	hypothetical protein	PF02567 Phenazine biosynthesis-like protein
WPP14	ADT-0006384	0.867		prevent-host-death protein	PF02604 Phd_YefM
WPP14	ADT-0003198	0.867		putative permease	PF02687 Predicted permease
WPP14	ADT-0005862	0.866		hypothetical protein	PF01402 Ribbon-helix-helix protein, copG family
WPP14	ADT-0000397	0.866		ABC transporter permease protein	PF00528 Binding-protein-dependent transport system inner membrane component
WPP14	ADT-0001753	0.866		hypothetical protein
WPP14	ADT-0002866	0.866		DNA-binding transcriptional regulator AraC	PF00165 Bacterial regulatory helix-turn-helix proteins, AraC family
WPP14	ADT-0001425	0.866		two-component system response regulator	PF00072 Response regulator receiver domain -!- PF00486 Transcriptional regulatory protein, C terminal
WPP14	ADT-0002772	0.866	cheD	methyl-accepting chemotaxis protein	PF02203 Tar ligand binding domain homologue -!- PF00672 HAMP domain -!- PF00015 Methyl-accepting chemotaxis protein (MCP) signaling domain
WPP14	ADT-0000613	0.865		putative 6-phosphofructokinase isozyme II	PF00365 Phosphofructokinase
WPP14	ADT-0000227	0.865		putative exported protein
WPP14	ADT-0002844	0.865		putative transport system, permease protein	PF00528 Binding-protein-dependent transport system inner membrane component
WPP14	ADT-0002228	0.865		hypothetical protein	PF02195 ParB-like nuclease domain
WPP14	ADT-0000859	0.865		ABC transporter, permease protein	PF00528 Binding-protein-dependent transport system inner membrane component
WPP14	ADT-0002665	0.865		hypothetical protein	PF00515 Tetratricopeptide repeat
WPP14	ADT-0003491	0.865		putative hemolysin activating-like protein	PF02794 RTX toxin acyltransferase family
WPP14	ADT-0001403	0.865		putative membrane protein
WPP14	ADT-0003062	0.865		Cupin 2 conserved barrel domain protein	PF07883 Cupin domain
WPP14	ADT-0002452	0.864		hypothetical protein
WPP14	ADT-0002709	0.864		Yersiniabactin/pesticin outer membrane receptor (IRPC)	PF07715 TonB-dependent Receptor Plug Domain -!- PF00593 TonB dependent receptor
WPP14	ADT-0000126	0.864	scrY	putative sucrose porin	PF02264 LamB porin
WPP14	ADT-0002460	0.864		putative non-ribosomal peptide synthetase	PF00668 Condensation domain -!- PF00501 AMP-binding enzyme -!- PF00550 Phosphopantetheine attachment site
WPP14	ADT-0001543	0.864		probable RNA polymerase sigma factor	PF04542 Sigma-70 region 2 -!- PF08281 Sigma-70, region 4
WPP14	ADT-0000416	0.863	cheR	chemotaxis protein methyltransferase	PF03705 CheR methyltransferase, all-alpha domain -!- PF01739 CheR methyltransferase, SAM binding domain
WPP14	ADT-0000020	0.862		hypothetical protein	PF05016 Plasmid stabilisation system protein
WPP14	ADT-0003398	0.862		Transcriptional regulator, GntR family protein	PF00392 Bacterial regulatory proteins, gntR family -!- PF07729 FCD domain
WPP14	ADT-0002527	0.862		putative regulatory protein	PF06674 Protein of unknown function (DUF1176)
WPP14	ADT-0001693	0.862		ABC transporter, permease protein	PF00528 Binding-protein-dependent transport system inner membrane component
WPP14	ADT-0002594	0.861		hypothetical protein	PF06836 Protein of unknown function (DUF1240)
WPP14	ADT-0001598	0.861	uhpA	two-component system response regulator protein	PF00072 Response regulator receiver domain -!- PF00196 Bacterial regulatory proteins, luxR family
WPP14	ADT-0002275	0.861		putative exported protein
WPP14	ADT-0004052	0.861		Hcp1 family type VI secretion system effector	PF05638 Protein of unknown function (DUF796)
WPP14	ADT-0003366	0.861		non-ribosomal peptide synthase	PF00501 AMP-binding enzyme
WPP14	ADT-0000495	0.861		hypothetical protein
WPP14	ADT-0004003	0.861		hypothetical protein
WPP14	ADT-0003118	0.86	meh	metallo hydrolase	PF00753 Metallo-beta-lactamase superfamily
WPP14	ADT-0001028	0.854		probable transporter	#N/A
WPP14	ADT-0003616	0.853		putative membrane protein	#N/A
WPP14	ADT-0000483	0.851		putative inosine-uridine preferring nucleoside hydrolase	#N/A
WPP14	ADT-0000549	0.848		putative exported protein	#N/A
WPP14	ADT-0000143	0.842		ABC transporter permease protein	#N/A
WPP14	ADT-0002752	0.842		major facilitator transporter	#N/A
WPP14	ADT-0003158	0.841		hypothetical protein	#N/A
WPP14	ADT-0000444	0.841		hypothetical protein	#N/A
WPP14	ADT-0001312	0.838		hypothetical protein	#N/A
WPP14	ADT-0003744	0.838		N-terminal fragment of a putative methyltransferase (pseudogene)	#N/A
WPP14	ADT-0005369	0.837		hypothetical protein	#N/A
WPP14	ADT-0002556	0.837		putative membrane protein	#N/A
WPP14	ADT-0000930	0.836		putative exported protein	#N/A
WPP14	ADT-0002708	0.835		major facilitator transporter	#N/A
WPP14	ADT-0000390	0.833		ABC transporter ATP-binding protein	#N/A
WPP14	ADT-0003594	0.833		LysR-family transcriptional regulator	#N/A
WPP14	ADT-0003611	0.833		hypothetical protein	#N/A
WPP14	ADT-0001689	0.831		putative membrane-attached phosphoesterase	#N/A
WPP14	ADT-0001665	0.83		probable transporter	#N/A
WPP14	ADT-0001426	0.83		two-component system sensor kinase	#N/A
WPP14	ADT-0003124	0.83		ABC transporter ATP-binding protein	#N/A
WPP14	ADT-0001446	0.83		LuxR-family transcriptional regulator	#N/A
WPP14	ADT-0002978	0.83		putative drug resistance efflux protein	#N/A
WPP14	ADT-0002132	0.829		probable acetyltransferase	#N/A
WPP14	ADT-0001973	0.828		putative membrane protein	#N/A
WPP14	ADT-0001619	0.828		hypothetical protein	#N/A
WPP14	ADT-0003383	0.828		putative binding-protein-dependent transport system protein	#N/A
WPP14	ADT-0000391	0.827		probable aspartate racemase	#N/A
WPP14	ADT-0002232	0.826		TonB-dependent siderophore receptor	#N/A
WPP14	ADT-0002744	0.825		hypothetical protein	#N/A
WPP14	ADT-0003527	0.825		hypothetical protein	#N/A
WPP14	ADT-0002436	0.824		hypothetical protein	#N/A
WPP14	ADT-0003332	0.823		transcriptional regulator	#N/A
WPP14	ADT-0002702	0.823		putative paraquat-inducible membrane protein	#N/A
WPP14	ADT-0004341	0.823		putative membrane protein	#N/A
WPP14	ADT-0003826	0.822		LysR-family transcriptional regulator	#N/A
WPP14	ADT-0003018	0.822		sensor histidine kinase	#N/A
WPP14	ADT-0003809	0.822		virulence regulating protein	#N/A
WPP14	ADT-0002225	0.821		hypothetical protein	#N/A
WPP14	ADT-0002700	0.821		NAD-dependent epimerase/dehydratase	#N/A
WPP14	ADT-0001746	0.821		putative ABC transporter, permease	#N/A
WPP14	ADT-0001136	0.819		probable lyase	#N/A
WPP14	ADT-0000050	0.819		hypothetical protein	#N/A
WPP14	ADT-0002990	0.818		Permease of the drug/metabolite transporter (DMT) superfamily	#N/A
WPP14	ADT-0004252	0.818	occM	octopine transport system permease protein	#N/A
WPP14	ADT-0001741	0.818		hypothetical protein	#N/A
WPP14	ADT-0001541	0.818		thioredoxin	#N/A
WPP14	ADT-0004092	0.817		hypothetical protein	#N/A
WPP14	ADT-0004366	0.817		hypothetical protein	#N/A
WPP14	ADT-0003519	0.817		putative 5-methylcytosine-specific restriction enzyme with GTPase activity	#N/A
WPP14	ADT-0002290	0.816		putative sodium:sulfate symporter	#N/A
WPP14	ADT-0001596	0.816	uhpC	putative regulatory protein	#N/A
WPP14	ADT-0000405	0.813	cdh	CDP-diacylglycerol pyrophosphatase	#N/A
WPP14	ADT-0002443	0.813		ABC transporter ATP binding protein	#N/A
WPP14	ADT-0000446	0.813		hypothetical protein	#N/A
WPP14	ADT-0004357	0.812		binding-protein-dependent transport system inner membrane component	#N/A
WPP14	ADT-0004067	0.812		putative dehydratase	#N/A
WPP14	ADT-0002757	0.812		putative diacylglycerol kinase	#N/A
WPP14	ADT-0000033	0.811		hypothetical protein	#N/A
WPP14	ADT-0000034	0.81		putative lipoprotein	#N/A
WPP14	ADT-0001660	0.81		putative exported protein	#N/A
WPP14	ADT-0001589	0.809	mocC	putative myo-inositol catabolism protein	#N/A
WPP14	ADT-0000967	0.808		putative exported protein	#N/A
WPP14	ADT-0005782	0.808		hypothetical protein	#N/A
WPP14	ADT-0000207	0.808		putative amino acid efflux protein	#N/A
WPP14	ADT-0002133	0.808		hypothetical protein	#N/A
WPP14	ADT-0004370	0.807		hypothetical protein	#N/A
WPP14	ADT-0000119	0.807		probable nitroreductase	#N/A
WPP14	ADT-0001561	0.806		ABC transporter substrate binding protein	#N/A
WPP14	ADT-0002569	0.805		hypothetical protein	#N/A
WPP14	ADT-0001908	0.805		putative exported protein	#N/A
WPP14	ADT-0001309	0.805		GntR-family transcriptional regulator	#N/A
WPP14	ADT-0003379	0.804		hypothetical protein	#N/A
WPP14	ADT-0004310	0.804		ABC transporter ATP-binding protein	#N/A
WPP14	ADT-0001748	0.803		hypothetical protein	#N/A
WPP14	ADT-0003038	0.803		ABC transporter permease protein	#N/A
WPP14	ADT-0003241	0.803		hypothetical protein	#N/A
WPP14	ADT-0004294	0.803		putative exported phosphatase	#N/A
WPP14	ADT-0003353	0.802		putative exported protein	#N/A
WPP14	ADT-0003683	0.802		WxcM domain-containing protein	#N/A
WPP14	ADT-0001375	0.801		putative calcineurin-like phosphoesterase	#N/A
WPP14	ADT-0000133	0.801		putative membrane protein	#N/A
WPP14	ADT-0002256	0.801		ABC transporter permease protein	#N/A
WPP14	ADT-0001563	0.801		hypothetical protein	#N/A
WPP14	ADT-0002728	0.8	atsR	putative sulfate ester transporter, periplasmic binding component	#N/A
WPP14	ADT-0003708	0.799		hypothetical protein	#N/A
WPP14	ADT-0003044	0.799	pstA	phosphate ABC transporter permease protein	#N/A
WPP14	ADT-0002870	0.799		putative transporter	#N/A
WPP14	ADT-0002490	0.799	ppdA	prepilin peptidase dependent protein a precursor	#N/A
WPP14	ADT-0003518	0.799		putative 5-methylcytosine restriction system component	#N/A
WPP14	ADT-0003130	0.799		putative multidrug resistance protein	#N/A
WPP14	ADT-0003551	0.798		C-terminal fragment of a hypothetical protein (pseudogene)	#N/A
WPP14	ADT-0000705	0.798		hypothetical protein	#N/A
WPP14	ADT-0004298	0.798		Polar amino acid ABC transporter, inner membrane subunit	#N/A
WPP14	ADT-0005612	0.798		hypothetical protein	#N/A
WPP14	ADT-0000544	0.796		putative oxidoreductase	#N/A
WPP14	ADT-0001037	0.796			#N/A
WPP14	ADT-0004056	0.796		pts system, IIb component	#N/A
WPP14	ADT-0003722	0.795		ABC transporter related protein	#N/A
WPP14	ADT-0001432	0.794		putative DNA-3-methyladenine glycosylase	#N/A
WPP14	ADT-0002723	0.794		putative membrane protein	#N/A
WPP14	ADT-0002568	0.794		putative membrane protein	#N/A
WPP14	ADT-0003423	0.794		N-terminal fragment of a TonB family protein (pseudogene)	#N/A

## Sheet: Dd3937_WPP14_homologs
FeatureID	Details	Feature Type	Name	Pectobacterium carotovorum WPP14 v2	relationship
ABF-0014799	Details	CDS	mioC	ADT-0001204	ortholog
ABF-0014800	Details	CDS	asnC	ADT-0001205	ortholog
ABF-0014801	Details	CDS	viaA	ADT-0001206	ortholog
ABF-0014802	Details	CDS	ravA	ADT-0001207	ortholog
ABF-0014803	Details	CDS	trkD	ADT-0000002	ortholog
ABF-0018135	Details	CDS	rbsD	ADT-0000004	ortholog
ABF-0018137	Details	CDS	rbsA	ADT-0000005	ortholog
ABF-0018138	Details	CDS	rbsC	ADT-0000006	ortholog
ABF-0018139	Details	CDS	rbsB	ADT-0002315	ortholog
ABF-0018141	Details	CDS	rbsK	ADT-0002316	ortholog
ABF-0018142	Details	CDS	rbsR	ADT-0002318	ortholog
ABF-0016292	Details	CDS	mobA	ADT-0002327	ortholog
ABF-0016293	Details	CDS	yihD	ADT-0001210	ortholog
ABF-0016294	Details	CDS	rdoA	ADT-0001211	ortholog
ABF-0016295	Details	CDS	dsbA	ADT-0001212	ortholog
ABF-0016297	Details	CDS	polA	ADT-0001213	ortholog
ABF-0061314	Details	ncRNA	spf	ADT-0006406	ortholog
ABF-0016300	Details	CDS	yihA	ADT-0000007	ortholog
ABF-0016301	Details	CDS	yihI	ADT-0003413	ortholog
ABF-0016303	Details	CDS	hemN	ADT-0001214	ortholog
ABF-0016307	Details	CDS	glnG	ADT-0000008	ortholog
ABF-0016308	Details	CDS	glnL	ADT-0000009	ortholog
ABF-0016310	Details	CDS	glnA	ADT-0000010	ortholog
ABF-0016313	Details	CDS	bipA	ADT-0001215	ortholog
ABF-0016317	Details	CDS	yihX	ADT-0003412	ortholog
ABF-0016318	Details	CDS	dtd	ADT-0001216	ortholog
ABF-0016319	Details	CDS	yiiD	ADT-0003411	ortholog
ABF-0016320	Details	CDS	yicH	ADT-0002326	ortholog
ABF-0016321	Details	CDS	yicE	ADT-0000011	ortholog
ABF-0016322	Details	CDS	recG	ADT-0000012	ortholog
ABF-0016323	Details	CDS	trmH	ADT-0000013	ortholog
ABF-0016324	Details	CDS	spoT	ADT-0000014	ortholog
ABF-0016325	Details	CDS	rpoZ	ADT-0000015	ortholog
ABF-0016326	Details	CDS	gmk	ADT-0002325	ortholog
ABF-0016328	Details	CDS	yicF	ADT-0001217	ortholog
ABF-0016330	Details	CDS	eptB	ADT-0003410	ortholog
ABF-0016339	Details	CDS		ADT-0004233	ortholog
ABF-0016340	Details	CDS		ADT-0002060	ortholog
ABF-0016341	Details	CDS		ADT-0004146	ortholog
ABF-0016342	Details	CDS		ADT-0004294	ortholog
ABF-0016349	Details	CDS		ADT-0001778	ortholog
ABF-0016373	Details	CDS	yhiN	ADT-0002320	ortholog
ABF-0016375	Details	CDS	pitA	ADT-0001218	ortholog
ABF-0016377	Details	CDS	uspB	ADT-0000016	ortholog
ABF-0016379	Details	CDS	uspA	ADT-0001219	ortholog
ABF-0018382	Details	CDS	yidA	ADT-0002293	ortholog
ABF-0018384	Details	CDS	uxuA	ADT-0000260	ortholog
ABF-0018389	Details	CDS		ADT-0004039	ortholog
ABF-0018396	Details	CDS		ADT-0000074	ortholog
ABF-0018398	Details	CDS	yidQ	ADT-0003002	ortholog
ABF-0018399	Details	CDS	ibpA	ADT-0004038	ortholog
ABF-0018401	Details	CDS	ibpB	ADT-0004037	ortholog
ABF-0018407	Details	CDS	ybhI	ADT-0002290	ortholog
ABF-0018408	Details	CDS	dcuS	ADT-0004036	ortholog
ABF-0018409	Details	CDS	dcuR	ADT-0004034	ortholog
ABF-0018411	Details	CDS	maeN	ADT-0001193	ortholog
ABF-0018416	Details	CDS	dppB	ADT-0004031	ortholog
ABF-0018417	Details	CDS	dppC	ADT-0004030	ortholog
ABF-0018418	Details	CDS	dppD	ADT-0004029	ortholog
ABF-0017600	Details	CDS	dppF	ADT-0004028	ortholog
ABF-0017606	Details	CDS		ADT-0000987	ortholog
ABF-0017607	Details	CDS		ADT-0000988	ortholog
ABF-0017608	Details	CDS	eamA	ADT-0002287	ortholog
ABF-0017612	Details	CDS	bcsA	ADT-0003251	ortholog
ABF-0017617	Details	CDS	dctA	ADT-0002285	ortholog
ABF-0017619	Details	CDS	yhjJ	ADT-0004340	ortholog
ABF-0017629	Details	CDS	kdgK	ADT-0001188	ortholog
ABF-0017631	Details	CDS		ADT-0000213	ortholog
ABF-0017633	Details	CDS	yhjD	ADT-0001187	ortholog
ABF-0017635	Details	CDS	yhhS	ADT-0003249	ortholog
ABF-0017636	Details	CDS	dcrB	ADT-0004337	ortholog
ABF-0017638	Details	CDS	yhhQ	ADT-0002284	ortholog
ABF-0017639	Details	CDS	sirA	ADT-0003250	ortholog
ABF-0017640	Details	CDS	yhhN	ADT-0001186	ortholog
ABF-0017641	Details	CDS		ADT-0002283	ortholog
ABF-0017643	Details	CDS	yhhL	ADT-0001185	ortholog
ABF-0017644	Details	CDS	yhhF	ADT-0001184	ortholog
ABF-0017646	Details	CDS	ftsY	ADT-0004336	ortholog
ABF-0017647	Details	CDS	ftsE	ADT-0004335	ortholog
ABF-0017650	Details	CDS	ftsX	ADT-0002281	ortholog
ABF-0017652	Details	CDS	rpoH	ADT-0002280	ortholog
ABF-0017653	Details	CDS	yhhK	ADT-0001183	ortholog
ABF-0017656	Details	CDS	livK	ADT-0002279	ortholog
ABF-0017657	Details	CDS	livH	ADT-0002278	ortholog
ABF-0017658	Details	CDS	livM	ADT-0004334	ortholog
ABF-0017659	Details	CDS	livG	ADT-0004333	ortholog
ABF-0017660	Details	CDS	livF	ADT-0004332	ortholog
ABF-0017661	Details	CDS		ADT-0002277	ortholog
ABF-0017668	Details	CDS		ADT-0003247	ortholog
ABF-0017674	Details	CDS		ADT-0003245	ortholog
ABF-0017679	Details	CDS	ugpB	ADT-0002274	ortholog
ABF-0046843	Details	CDS	ugpA	ADT-0004330	ortholog
ABF-0019159	Details	CDS	ugpE	ADT-0004329	ortholog
ABF-0019160	Details	CDS	ugpC	ADT-0002273	ortholog
ABF-0019161	Details	CDS	ugpQ	ADT-0002272	ortholog
ABF-0019163	Details	CDS		ADT-0002271	ortholog
ABF-0019164	Details	CDS	yhhA	ADT-0001178	ortholog
ABF-0019165	Details	CDS	yibK	ADT-0002270	ortholog
ABF-0019167	Details	CDS		ADT-0003238	ortholog
ABF-0019168	Details	CDS		ADT-0003237	ortholog
ABF-0019169	Details	CDS	cpxA	ADT-0001177	ortholog
ABF-0019170	Details	CDS	cpxR	ADT-0001176	ortholog
ABF-0019171	Details	CDS	cpxP	ADT-0002269	ortholog
ABF-0020381	Details	CDS	fieF	ADT-0002267	ortholog
ABF-0020382	Details	CDS	pfkA	ADT-0002266	ortholog
ABF-0020386	Details	CDS		ADT-0002262	ortholog
ABF-0020388	Details	CDS		ADT-0004313	ortholog
ABF-0020391	Details	CDS	tpiA	ADT-0001173	ortholog
ABF-0020393	Details	CDS	yiiQ	ADT-0001172	ortholog
ABF-0020395	Details	CDS	yiiR	ADT-0004312	ortholog
ABF-0020396	Details	CDS	fpr	ADT-0001171	ortholog
ABF-0020397	Details	CDS	glpX	ADT-0003229	ortholog
ABF-0020398	Details	CDS	glpK	ADT-0001170	ortholog
ABF-0020399	Details	CDS	glpF	ADT-0001169	ortholog
ABF-0020402	Details	CDS	yiiU	ADT-0002261	ortholog
ABF-0020403	Details	CDS	rraA	ADT-0003226	ortholog
ABF-0020405	Details	CDS	menA	ADT-0003225	ortholog
ABF-0020407	Details	CDS	hslU	ADT-0001168	ortholog
ABF-0020408	Details	CDS	hslV	ADT-0001167	ortholog
ABF-0020410	Details	CDS	ftsN	ADT-0003224	ortholog
ABF-0020411	Details	CDS	cytR	ADT-0001166	ortholog
ABF-0020412	Details	CDS	priA	ADT-0001165	ortholog
ABF-0174109	Details	CDS	rpmE	ADT-0002260	ortholog
ABF-0020414	Details	CDS	metJ	ADT-0001162	ortholog
ABF-0020415	Details	CDS	metB	ADT-0002259	ortholog
ABF-0020416	Details	CDS	metL	ADT-0002258	ortholog
ABF-0020418	Details	CDS	metF	ADT-0001161	ortholog
ABF-0020420	Details	CDS	oxyR	ADT-0001160	ortholog
ABF-0020421	Details	CDS	sthA	ADT-0002254	ortholog
ABF-0020422	Details	CDS	fabR	ADT-0001159	ortholog
ABF-0020423	Details	CDS	yijD	ADT-0001158	ortholog
ABF-0020424	Details	CDS	trmA	ADT-0002253	ortholog
ABF-0020427	Details	CDS	btuB	ADT-0003221	ortholog
ABF-0020428	Details	CDS	murI	ADT-0001157	ortholog
ABF-0020874	Details	CDS	murB	ADT-0000067	ortholog
ABF-0020875	Details	CDS	birA	ADT-0002362	ortholog
ABF-0020876	Details	CDS	coaA	ADT-0001271	ortholog
ABF-0020877	Details	CDS		ADT-0003448	ortholog
ABF-0014892	Details	CDS	secE	ADT-0000068	ortholog
ABF-0014893	Details	CDS	nusG	ADT-0000069	ortholog
ABF-0014894	Details	CDS	rplK	ADT-0002364	ortholog
ABF-0014896	Details	CDS	rplA	ADT-0000070	ortholog
ABF-0014898	Details	CDS	rplJ	ADT-0000071	ortholog
ABF-0014902	Details	CDS	rpoB	ADT-0000072	ortholog
ABF-0014903	Details	CDS	rpoC	ADT-0000073	ortholog
ABF-0014909	Details	CDS	yjiR	ADT-0000075	ortholog
ABF-0014916	Details	CDS	thiH	ADT-0001273	ortholog
ABF-0014917	Details	CDS	thiG	ADT-0001274	ortholog
ABF-0014919	Details	CDS	thiS	ADT-0001275	ortholog
ABF-0014920	Details	CDS	thiF	ADT-0003450	ortholog
ABF-0014921	Details	CDS	thiE	ADT-0001276	ortholog
ABF-0014922	Details	CDS	thiC	ADT-0003451	ortholog
ABF-0014923	Details	CDS	rsd	ADT-0003452	ortholog
ABF-0014924	Details	CDS	nudC	ADT-0000076	ortholog
ABF-0014926	Details	CDS	hemE	ADT-0000077	ortholog
ABF-0014928	Details	CDS	nfi	ADT-0002365	ortholog
ABF-0014929	Details	CDS	yjaG	ADT-0000078	ortholog
ABF-0014930	Details	CDS	hupA	ADT-0000079	ortholog
ABF-0014931	Details	CDS	yjaH	ADT-0000080	ortholog
ABF-0014932	Details	CDS	purD	ADT-0001277	ortholog
ABF-0014933	Details	CDS	purH	ADT-0001278	ortholog
ABF-0017006	Details	CDS	yhdZ	ADT-0000081	ortholog
ABF-0017007	Details	CDS	yhdY	ADT-0002373	ortholog
ABF-0017008	Details	CDS	yhdX	ADT-0002372	ortholog
ABF-0017010	Details	CDS	yhdW	ADT-0000082	ortholog
ABF-0017012	Details	CDS	yecS	ADT-0002371	ortholog
ABF-0017013	Details	CDS	fliY	ADT-0000083	ortholog
ABF-0017015	Details	CDS		ADT-0003460	ortholog
ABF-0017018	Details	CDS		ADT-0000807	ortholog
ABF-0017019	Details	CDS		ADT-0001967	ortholog
ABF-0017021	Details	CDS	yahK	ADT-0001024	ortholog
ABF-0017029	Details	CDS		ADT-0005437	ortholog
ABF-0017037	Details	CDS	fis	ADT-0000084	ortholog
ABF-0017038	Details	CDS	dusB	ADT-0000085	ortholog
ABF-0017042	Details	CDS	prmA	ADT-0000087	ortholog
ABF-0017043	Details	CDS	panF	ADT-0002370	ortholog
ABF-0017044	Details	CDS	yhdT	ADT-0002368	ortholog
ABF-0017046	Details	CDS	accC	ADT-0000088	ortholog
ABF-0020596	Details	CDS	accB	ADT-0000089	ortholog
ABF-0020597	Details	CDS	aroQ	ADT-0000090	ortholog
ABF-0046867	Details	CDS	yedY	ADT-0000091	ortholog
ABF-0015647	Details	CDS	yhdH	ADT-0000092	ortholog
ABF-0015649	Details	CDS	yhdA	ADT-0001279	ortholog
ABF-0015652	Details	CDS	mreB	ADT-0001280	ortholog
ABF-0015654	Details	CDS	mreC	ADT-0003454	ortholog
ABF-0015655	Details	CDS	mreD	ADT-0001281	ortholog
ABF-0015656	Details	CDS	yhdE	ADT-0001282	ortholog
ABF-0015657	Details	CDS	rng	ADT-0001283	ortholog
ABF-0015658	Details	CDS	yhdP	ADT-0001284	ortholog
ABF-0015659	Details	CDS	tldD	ADT-0001285	ortholog
ABF-0015660	Details	CDS	aaeR	ADT-0002389	ortholog
ABF-0015662	Details	CDS	aaeA	ADT-0001286	ortholog
ABF-0015663	Details	CDS	aaeB	ADT-0003469	ortholog
ABF-0015665	Details	CDS		ADT-0000207	ortholog
ABF-0015666	Details	CDS	yjgA	ADT-0000094	ortholog
ABF-0015668	Details	CDS	pmbA	ADT-0001288	ortholog
ABF-0015670	Details	CDS	rnk	ADT-0000095	ortholog
ABF-0015671	Details	CDS	npr	ADT-0000096	ortholog
ABF-0015672	Details	CDS	yhbJ	ADT-0000097	ortholog
ABF-0015673	Details	CDS	ptsN	ADT-0002388	ortholog
ABF-0015674	Details	CDS	hpf	ADT-0000098	ortholog
ABF-0015675	Details	CDS	rpoN	ADT-0000099	ortholog
ABF-0015676	Details	CDS	yhbG	ADT-0000100	ortholog
ABF-0015677	Details	CDS	yhbN	ADT-0002387	ortholog
ABF-0015678	Details	CDS	yrbK	ADT-0002386	ortholog
ABF-0015679	Details	CDS	kdsC	ADT-0000101	ortholog
ABF-0015680	Details	CDS	kdsD	ADT-0002385	ortholog
ABF-0015681	Details	CDS	yrbG	ADT-0002384	ortholog
ABF-0015684	Details	CDS	yrbF	ADT-0001289	ortholog
ABF-0015685	Details	CDS	yrbE	ADT-0001290	ortholog
ABF-0015686	Details	CDS	yrbD	ADT-0001291	ortholog
ABF-0015687	Details	CDS	yrbC	ADT-0001292	ortholog
ABF-0015688	Details	CDS	yrbB	ADT-0001293	ortholog
ABF-0015689	Details	CDS	yrbA	ADT-0001294	ortholog
ABF-0015691	Details	CDS	murA	ADT-0001295	ortholog
ABF-0015692	Details	CDS	degS	ADT-0002383	ortholog
ABF-0015693	Details	CDS	degQ	ADT-0002382	ortholog
ABF-0046871	Details	CDS	yhcM	ADT-0001296	ortholog
ABF-0015699	Details	CDS	rplM	ADT-0001297	ortholog
ABF-0015700	Details	CDS	rpsI	ADT-0005387	ortholog
ABF-0015706	Details	CDS	sspA	ADT-0001298	ortholog
ABF-0015707	Details	CDS	sspB	ADT-0001299	ortholog
ABF-0015709	Details	CDS		ADT-0003466	ortholog
ABF-0015713	Details	CDS	yhcC	ADT-0001300	ortholog
ABF-0061315	Details	ncRNA	ryhA	ADT-0006404	ortholog
ABF-0015716	Details	CDS	elbB	ADT-0003464	ortholog
ABF-0015717	Details	CDS	mtgA	ADT-0003463	ortholog
ABF-0015718	Details	CDS		ADT-0003462	ortholog
ABF-0015719	Details	CDS	yraP	ADT-0000104	ortholog
ABF-0015720	Details	CDS	diaA	ADT-0000105	ortholog
ABF-0015721	Details	CDS	yraN	ADT-0000106	ortholog
ABF-0015722	Details	CDS	yraM	ADT-0000107	ortholog
ABF-0015723	Details	CDS	rsmI	ADT-0001301	ortholog
ABF-0015728	Details	CDS	ygiD	ADT-0000108	ortholog
ABF-0015730	Details	CDS	ygiC	ADT-0000109	ortholog
ABF-0015731	Details	CDS	ygiB	ADT-0000110	ortholog
ABF-0015732	Details	CDS	tolC	ADT-0000111	ortholog
ABF-0046536	Details	CDS	nudF	ADT-0003478	ortholog
ABF-0046537	Details	CDS	yqiB	ADT-0003477	ortholog
ABF-0016521	Details	CDS	cpdA	ADT-0001302	ortholog
ABF-0016522	Details	CDS	yqiA	ADT-0001303	ortholog
ABF-0016524	Details	CDS	parE	ADT-0001304	ortholog
ABF-0016525	Details	CDS		ADT-0001305	ortholog
ABF-0016526	Details	CDS	mdaB	ADT-0000112	ortholog
ABF-0016528	Details	CDS	parC	ADT-0001306	ortholog
ABF-0016530	Details	CDS	plsC	ADT-0001307	ortholog
ABF-0016531	Details	CDS	sufI	ADT-0001308	ortholog
ABF-0016532	Details	CDS	dkgA	ADT-0004461	ortholog
ABF-0016533	Details	CDS	yqhD	ADT-0000118	ortholog
ABF-0016538	Details	CDS	yqhC	ADT-0003473	ortholog
ABF-0016539	Details	CDS	yghB	ADT-0000120	ortholog
ABF-0016540	Details	CDS	metC	ADT-0000121	ortholog
ABF-0016541	Details	CDS	exbB	ADT-0003471	ortholog
ABF-0016542	Details	CDS	exbD	ADT-0001310	ortholog
ABF-0016544	Details	CDS	scrR	ADT-0000124	ortholog
ABF-0016546	Details	CDS	scrB	ADT-0000125	ortholog
ABF-0016547	Details	CDS	scrA	ADT-0004468	ortholog
ABF-0016548	Details	CDS	scrY	ADT-0000126	ortholog
ABF-0016549	Details	CDS	scrK	ADT-0002392	ortholog
ABF-0016551	Details	CDS		ADT-0003284	ortholog
ABF-0016553	Details	CDS	yhbP	ADT-0003485	ortholog
ABF-0016554	Details	CDS	nrdG	ADT-0000129	ortholog
ABF-0016556	Details	CDS	nrdD	ADT-0002415	ortholog
ABF-0016567	Details	CDS	yjgF	ADT-0002413	ortholog
ABF-0016568	Details	CDS	pyrI	ADT-0002412	ortholog
ABF-0016570	Details	CDS	pyrB	ADT-0002411	ortholog
ABF-0046883	Details	CDS	yjgK	ADT-0001315	ortholog
ABF-0016574	Details	CDS	bglA	ADT-0004053	ortholog
ABF-0016575	Details	CDS	argI	ADT-0002409	ortholog
ABF-0016576	Details	CDS	rraB	ADT-0001316	ortholog
ABF-0016578	Details	CDS	yjgM	ADT-0000130	ortholog
ABF-0016584	Details	CDS		ADT-0001319	ortholog
ABF-0016585	Details	CDS		ADT-0001320	ortholog
ABF-0016588	Details	CDS	valS	ADT-0002406	ortholog
ABF-0016589	Details	CDS	holC	ADT-0000131	ortholog
ABF-0016590	Details	CDS	pepA	ADT-0000132	ortholog
ABF-0016591	Details	CDS	yjgP	ADT-0001321	ortholog
ABF-0016592	Details	CDS	yjgQ	ADT-0001322	ortholog
ABF-0016606	Details	CDS		ADT-0004403	ortholog
ABF-0016619	Details	CDS		ADT-0005785	ortholog
ABF-0016626	Details	CDS		ADT-0002452	ortholog
ABF-0016638	Details	CDS		ADT-0000137	ortholog
ABF-0016643	Details	CDS		ADT-0000690	ortholog
ABF-0016649	Details	CDS		ADT-0000507	ortholog
ABF-0016651	Details	CDS		ADT-0000508	ortholog
ABF-0016653	Details	CDS		ADT-0002824	ortholog
ABF-0016657	Details	CDS		ADT-0000506	ortholog
ABF-0016658	Details	CDS		ADT-0002826	ortholog
ABF-0016660	Details	CDS		ADT-0002827	ortholog
ABF-0018882	Details	CDS		ADT-0003645	ortholog
ABF-0018883	Details	CDS		ADT-0003644	ortholog
ABF-0018885	Details	CDS		ADT-0001583	ortholog
ABF-0018892	Details	CDS		ADT-0002444	ortholog
ABF-0018896	Details	CDS	yiiL	ADT-0000138	ortholog
ABF-0018898	Details	CDS	rhaD	ADT-0000139	ortholog
ABF-0018899	Details	CDS	rhaA	ADT-0000140	ortholog
ABF-0018900	Details	CDS	rhaB	ADT-0000141	ortholog
ABF-0018901	Details	CDS	rhaS	ADT-0003513	ortholog
ABF-0018902	Details	CDS	rhaR	ADT-0003512	ortholog
ABF-0020097	Details	CDS		ADT-0002443	ortholog
ABF-0020096	Details	CDS		ADT-0000142	ortholog
ABF-0020095	Details	CDS		ADT-0000143	ortholog
ABF-0020094	Details	CDS		ADT-0000144	ortholog
ABF-0020093	Details	CDS		ADT-0001326	ortholog
ABF-0018614	Details	CDS	visC	ADT-0002433	ortholog
ABF-0018613	Details	CDS	ubiH	ADT-0002432	ortholog
ABF-0018612	Details	CDS	pepP	ADT-0002431	ortholog
ABF-0018610	Details	CDS	ygfB	ADT-0000147	ortholog
ABF-0018609	Details	CDS	zapA	ADT-0001328	ortholog
ABF-0061317	Details	ncRNA	ssrS	ADT-0006401	ortholog
ABF-0018607	Details	CDS	ygfA	ADT-0003505	ortholog
ABF-0018606	Details	CDS	nadR	ADT-0000148	ortholog
ABF-0018605	Details	CDS	radA	ADT-0000149	ortholog
ABF-0018604	Details	CDS	serB	ADT-0000150	ortholog
ABF-0018603	Details	CDS	smp	ADT-0003504	ortholog
ABF-0018598	Details	CDS	prfC	ADT-0003503	ortholog
ABF-0018596	Details	CDS	osmY	ADT-0003502	ortholog
ABF-0018595	Details	CDS		ADT-0001329	ortholog
ABF-0018593	Details	CDS	yjbJ	ADT-0001330	ortholog
ABF-0018592	Details	CDS	yjjV	ADT-0003501	ortholog
ABF-0018590	Details	CDS		ADT-0000152	ortholog
ABF-0018575	Details	CDS		ADT-0005508	ortholog
ABF-0018573	Details	CDS		ADT-0001163	ortholog
ABF-0018572	Details	CDS		ADT-0001164	ortholog
ABF-0018571	Details	CDS		ADT-0003222	ortholog
ABF-0018570	Details	CDS	ahpC	ADT-0001021	ortholog
ABF-0018568	Details	CDS	ahpF	ADT-0003167	ortholog
ABF-0018565	Details	CDS	wbbJ	ADT-0001988	ortholog
ABF-0018561	Details	CDS	zntA	ADT-0004339	ortholog
ABF-0018558	Details	CDS	lfeR	ADT-0001460	ortholog
ABF-0018557	Details	CDS	lfeW	ADT-0000243	ortholog
ABF-0018556	Details	CDS	wcaJ	ADT-0001333	ortholog
ABF-0018555	Details	CDS		ADT-0001334	ortholog
ABF-0018554	Details	CDS		ADT-0001335	ortholog
ABF-0018553	Details	CDS		ADT-0001336	ortholog
ABF-0018552	Details	CDS		ADT-0001337	ortholog
ABF-0018551	Details	CDS		ADT-0001338	ortholog
ABF-0018634	Details	CDS		ADT-0001339	ortholog
ABF-0018635	Details	CDS		ADT-0003329	ortholog
ABF-0018636	Details	CDS		ADT-0003328	ortholog
ABF-0018637	Details	CDS		ADT-0003327	ortholog
ABF-0018638	Details	CDS		ADT-0005463	ortholog
ABF-0018639	Details	CDS	wcaB	ADT-0000153	ortholog
ABF-0018648	Details	CDS		ADT-0000229	ortholog
ABF-0018649	Details	CDS		ADT-0002483	ortholog
ABF-0018653	Details	CDS		ADT-0001453	ortholog
ABF-0018654	Details	CDS		ADT-0003337	ortholog
ABF-0018656	Details	CDS		ADT-0003338	ortholog
ABF-0018658	Details	CDS		ADT-0003339	ortholog
ABF-0018660	Details	CDS	yjdC	ADT-0001340	ortholog
ABF-0018661	Details	CDS	dipZ	ADT-0003326	ortholog
ABF-0018662	Details	CDS	cutA	ADT-0001341	ortholog
ABF-0018664	Details	CDS	dcuA	ADT-0001342	ortholog
ABF-0018666	Details	CDS	fxsA	ADT-0002491	ortholog
ABF-0018667	Details	CDS	groS	ADT-0000155	ortholog
ABF-0018669	Details	CDS	groL	ADT-0002492	ortholog
ABF-0018671	Details	CDS	ubiC	ADT-0002493	ortholog
ABF-0018672	Details	CDS	ubiA	ADT-0000156	ortholog
ABF-0018673	Details	CDS	plsB	ADT-0003347	ortholog
ABF-0018675	Details	CDS	dgkA	ADT-0001344	ortholog
ABF-0018677	Details	CDS	lexA	ADT-0001345	ortholog
ABF-0018678	Details	CDS	zur	ADT-0000157	ortholog
ABF-0018680	Details	CDS	yhaK	ADT-0000158	ortholog
ABF-0018681	Details	CDS	yhaJ	ADT-0001346	ortholog
ABF-0018682	Details	CDS	yqjG	ADT-0000159	ortholog
ABF-0018683	Details	CDS	yqjF	ADT-0000160	ortholog
ABF-0018687	Details	CDS	yqjK	ADT-0002499	ortholog
ABF-0018688	Details	CDS	yqjE	ADT-0000161	ortholog
ABF-0018689	Details	CDS	yqjD	ADT-0000162	ortholog
ABF-0018690	Details	CDS	yqjB	ADT-0000163	ortholog
ABF-0018691	Details	CDS	yqjA	ADT-0000164	ortholog
ABF-0018694	Details	CDS	exuR	ADT-0000165	ortholog
ABF-0018695	Details	CDS	exuT	ADT-0000166	ortholog
ABF-0018697	Details	CDS	uxaC	ADT-0001347	ortholog
ABF-0018698	Details	CDS	uxaB	ADT-0001348	ortholog
ABF-0018699	Details	CDS	uxaA	ADT-0001349	ortholog
ABF-0018701	Details	CDS	ygjV	ADT-0001350	ortholog
ABF-0018702	Details	CDS	ygjT	ADT-0000168	ortholog
ABF-0019934	Details	CDS	rlmG	ADT-0001351	ortholog
ABF-0019933	Details	CDS		ADT-0003354	ortholog
ABF-0019932	Details	CDS		ADT-0001600	ortholog
ABF-0019928	Details	CDS	uhpA	ADT-0001598	ortholog
ABF-0019927	Details	CDS	uhpB	ADT-0001597	ortholog
ABF-0019926	Details	CDS	uhpC	ADT-0001596	ortholog
ABF-0019924	Details	CDS	spy	ADT-0001352	ortholog
ABF-0019922	Details	CDS	yojL	ADT-0000477	ortholog
ABF-0019919	Details	pseudogene		ADT-0002832	ortholog
ABF-0019917	Details	CDS		ADT-0000515	ortholog
ABF-0019916	Details	CDS		ADT-0000846	ortholog
ABF-0019915	Details	CDS		ADT-0000845	ortholog
ABF-0019913	Details	CDS		ADT-0003704	ortholog
ABF-0019912	Details	CDS		ADT-0003703	ortholog
ABF-0019910	Details	CDS		ADT-0003702	ortholog
ABF-0019909	Details	CDS	rpoD	ADT-0000171	ortholog
ABF-0019907	Details	CDS	dnaG	ADT-0000172	ortholog
ABF-0019906	Details	CDS	rpsU	ADT-0000173	ortholog
ABF-0019903	Details	CDS	ygjD	ADT-0001355	ortholog
ABF-0019902	Details	CDS	argR	ADT-0000174	ortholog
ABF-0019899	Details	CDS	mdh	ADT-0001356	ortholog
ABF-0019898	Details	CDS	nlp	ADT-0005421	ortholog
ABF-0019897	Details	CDS		ADT-0003364	ortholog
ABF-0019895	Details	CDS	ispB	ADT-0002507	ortholog
ABF-0046905	Details	CDS	rplU	ADT-0001357	ortholog
ABF-0018133	Details	CDS	rpmA	ADT-0001358	ortholog
ABF-0018131	Details	CDS	yhbE	ADT-0001359	ortholog
ABF-0018129	Details	CDS	obgE	ADT-0001360	ortholog
ABF-0018127	Details	CDS	dacB	ADT-0000175	ortholog
ABF-0018125	Details	CDS	greA	ADT-0006298	ortholog
ABF-0018123	Details	CDS	yhbY	ADT-0000176	ortholog
ABF-0018122	Details	CDS	rrmJ	ADT-0001361	ortholog
ABF-0018121	Details	CDS	ftsH	ADT-0003361	ortholog
ABF-0018119	Details	CDS	folP	ADT-0001362	ortholog
ABF-0018118	Details	CDS	glmM	ADT-0003360	ortholog
ABF-0018117	Details	CDS	secG	ADT-0001363	ortholog
ABF-0018116	Details	CDS	yhbC	ADT-0000179	ortholog
ABF-0018115	Details	CDS	nusA	ADT-0000180	ortholog
ABF-0018114	Details	CDS	infB	ADT-0002511	ortholog
ABF-0018113	Details	CDS	rbfA	ADT-0000181	ortholog
ABF-0018112	Details	CDS	truB	ADT-0000182	ortholog
ABF-0061319	Details	ncRNA	psrO	ADT-0006403	ortholog
ABF-0018109	Details	CDS	pnp	ADT-0000183	ortholog
ABF-0018108	Details	CDS	nlpI	ADT-0002513	ortholog
ABF-0018105	Details	CDS	deaD	ADT-0002514	ortholog
ABF-0018104	Details	CDS	yhbW	ADT-0003371	ortholog
ABF-0018103	Details	CDS	yhbV	ADT-0001365	ortholog
ABF-0018102	Details	CDS	yhbU	ADT-0003372	ortholog
ABF-0018099	Details	CDS	yhbT	ADT-0000184	ortholog
ABF-0018098	Details	CDS	yhbS	ADT-0000185	ortholog
ABF-0018097	Details	CDS	yhbQ	ADT-0003374	ortholog
ABF-0018094	Details	CDS	deoC	ADT-0000186	ortholog
ABF-0018092	Details	CDS	deoA	ADT-0000187	ortholog
ABF-0018091	Details	CDS	deoB	ADT-0000188	ortholog
ABF-0018089	Details	CDS	deoD	ADT-0000189	ortholog
ABF-0018084	Details	CDS		ADT-0002338	ortholog
ABF-0018080	Details	CDS	rimI	ADT-0001367	ortholog
ABF-0018079	Details	CDS	holD	ADT-0001368	ortholog
ABF-0018078	Details	CDS	yjjT	ADT-0002518	ortholog
ABF-0018077	Details	CDS		ADT-0001369	ortholog
ABF-0018076	Details	CDS	yhjC	ADT-0000190	ortholog
ABF-0018074	Details	CDS		ADT-0000191	ortholog
ABF-0018073	Details	CDS	budR	ADT-0000192	ortholog
ABF-0018072	Details	CDS	budA	ADT-0001370	ortholog
ABF-0018071	Details	CDS	budB	ADT-0001371	ortholog
ABF-0018069	Details	CDS	fucO	ADT-0000193	ortholog
ABF-0018067	Details	CDS	gcvT	ADT-0001372	ortholog
ABF-0018066	Details	CDS	gcvH	ADT-0001373	ortholog
ABF-0018065	Details	CDS	gcvP	ADT-0001374	ortholog
ABF-0018063	Details	CDS		ADT-0000196	ortholog
ABF-0018062	Details	CDS	yqfA	ADT-0001378	ortholog
ABF-0018061	Details	CDS	ygfZ	ADT-0000197	ortholog
ABF-0018059	Details	CDS	ygfY	ADT-0001379	ortholog
ABF-0018058	Details	CDS	ygfX	ADT-0001380	ortholog
ABF-0018057	Details	CDS	fldB	ADT-0000199	ortholog
ABF-0018056	Details	CDS	yhjE	ADT-0002522	ortholog
ABF-0018054	Details	CDS	xerD	ADT-0003395	ortholog
ABF-0018053	Details	CDS	dsbC	ADT-0001382	ortholog
ABF-0018052	Details	CDS	recJ	ADT-0003394	ortholog
ABF-0018050	Details	CDS	prfB	ADT-0003393	ortholog
ABF-0018048	Details	CDS	lysS	ADT-0001383	ortholog
ABF-0018041	Details	CDS		ADT-0001384	ortholog
ABF-0018040	Details	CDS		ADT-0003391	ortholog
ABF-0018024	Details	CDS		ADT-0004196	ortholog
ABF-0018020	Details	CDS		ADT-0001377	ortholog
ABF-0018019	Details	CDS		ADT-0001376	ortholog
ABF-0018018	Details	CDS		ADT-0001375	ortholog
ABF-0018017	Details	CDS		ADT-0003382	ortholog
ABF-0018016	Details	CDS		ADT-0003383	ortholog
ABF-0018014	Details	CDS		ADT-0003455	ortholog
ABF-0018012	Details	CDS	ddg	ADT-0001386	ortholog
ABF-0018006	Details	CDS	yjcD	ADT-0001387	ortholog
ABF-0018004	Details	CDS	yjcE	ADT-0001388	ortholog
ABF-0018003	Details	CDS	actP	ADT-0000200	ortholog
ABF-0018288	Details	CDS	yjcH	ADT-0000201	ortholog
ABF-0018289	Details	CDS	acs	ADT-0002530	ortholog
ABF-0018294	Details	CDS	rsmC	ADT-0001398	ortholog
ABF-0046916	Details	CDS		ADT-0001399	ortholog
ABF-0020008	Details	CDS		ADT-0003182	ortholog
ABF-0020009	Details	CDS		ADT-0001094	ortholog
ABF-0020010	Details	CDS	yddQ	ADT-0001093	ortholog
ABF-0016383	Details	CDS		ADT-0003183	ortholog
ABF-0016384	Details	CDS		ADT-0003184	ortholog
ABF-0016385	Details	CDS		ADT-0001400	ortholog
ABF-0016388	Details	CDS		ADT-0001401	ortholog
ABF-0016391	Details	CDS		ADT-0001402	ortholog
ABF-0016394	Details	CDS	togT	ADT-0000202	ortholog
ABF-0016399	Details	CDS	yeiQ	ADT-0000203	ortholog
ABF-0016403	Details	CDS	ybiS	ADT-0002529	ortholog
ABF-0016407	Details	CDS		ADT-0001404	ortholog
ABF-0016412	Details	CDS	yicJ	ADT-0002340	ortholog
ABF-0016416	Details	CDS		ADT-0004360	ortholog
ABF-0016418	Details	CDS	ddlA	ADT-0002154	ortholog
ABF-0016424	Details	CDS	ydhP	ADT-0002828	ortholog
ABF-0016429	Details	CDS		ADT-0000385	ortholog
ABF-0016433	Details	CDS		ADT-0003697	ortholog
ABF-0016441	Details	CDS		ADT-0002555	ortholog
ABF-0016444	Details	CDS	idhA	ADT-0003701	ortholog
ABF-0016447	Details	CDS		ADT-0001586	ortholog
ABF-0016448	Details	CDS		ADT-0001587	ortholog
ABF-0016450	Details	CDS		ADT-0003700	ortholog
ABF-0016452	Details	CDS		ADT-0003699	ortholog
ABF-0016453	Details	CDS		ADT-0001588	ortholog
ABF-0016454	Details	CDS	mocC	ADT-0001589	ortholog
ABF-0016455	Details	CDS		ADT-0003708	ortholog
ABF-0016459	Details	CDS	mltB	ADT-0001490	ortholog
ABF-0016462	Details	CDS		ADT-0000534	ortholog
ABF-0016469	Details	CDS		ADT-0000208	ortholog
ABF-0016471	Details	CDS		ADT-0003714	ortholog
ABF-0046923	Details	CDS		ADT-0003715	ortholog
ABF-0016472	Details	CDS		ADT-0002699	ortholog
ABF-0016476	Details	CDS		ADT-0004060	ortholog
ABF-0016477	Details	CDS		ADT-0004062	ortholog
ABF-0016478	Details	CDS		ADT-0001934	ortholog
ABF-0016479	Details	CDS		ADT-0003014	ortholog
ABF-0017202	Details	CDS		ADT-0002540	ortholog
ABF-0017234	Details	CDS		ADT-0003314	ortholog
ABF-0017245	Details	CDS		ADT-0003543	ortholog
ABF-0017254	Details	CDS		ADT-0003514	ortholog
ABF-0017264	Details	CDS		ADT-0000231	ortholog
ABF-0017265	Details	CDS		ADT-0004381	ortholog
ABF-0017268	Details	CDS		ADT-0002998	ortholog
ABF-0017274	Details	CDS		ADT-0003082	ortholog
ABF-0046932	Details	CDS		ADT-0006151	ortholog
ABF-0018437	Details	CDS		ADT-0003996	ortholog
ABF-0061320	Details	tmRNA	ssrA	ADT-0006408	ortholog
ABF-0018429	Details	CDS	smpB	ADT-0000209	ortholog
ABF-0018427	Details	CDS	yfjG	ADT-0001405	ortholog
ABF-0018426	Details	CDS	yfjF	ADT-0001406	ortholog
ABF-0018425	Details	CDS	smpA	ADT-0000210	ortholog
ABF-0018424	Details	CDS	recN	ADT-0000211	ortholog
ABF-0018423	Details	CDS	yfjB	ADT-0000212	ortholog
ABF-0018422	Details	CDS	grpE	ADT-0001407	ortholog
ABF-0046935	Details	CDS	mntH	ADT-0003546	ortholog
ABF-0016743	Details	CDS	yffH	ADT-0003545	ortholog
ABF-0016745	Details	CDS	maeB	ADT-0001417	ortholog
ABF-0016747	Details	CDS	yaiI	ADT-0002542	ortholog
ABF-0016748	Details	CDS	hemF	ADT-0002541	ortholog
ABF-0016749	Details	CDS	ypeA	ADT-0001418	ortholog
ABF-0016752	Details	CDS		ADT-0003559	ortholog
ABF-0016754	Details	CDS		ADT-0003558	ortholog
ABF-0016755	Details	CDS		ADT-0001419	ortholog
ABF-0016756	Details	CDS	yddA	ADT-0001420	ortholog
ABF-0016757	Details	CDS	yfeY	ADT-0001421	ortholog
ABF-0016763	Details	CDS		ADT-0003482	ortholog
ABF-0016764	Details	CDS		ADT-0001446	ortholog
ABF-0016765	Details	CDS		ADT-0001445	ortholog
ABF-0016768	Details	CDS	yfeX	ADT-0001422	ortholog
ABF-0016769	Details	CDS	cysM	ADT-0001424	ortholog
ABF-0016771	Details	CDS		ADT-0000257	ortholog
ABF-0016775	Details	CDS	macB	ADT-0000217	ortholog
ABF-0016777	Details	CDS	macA	ADT-0002546	ortholog
ABF-0016778	Details	CDS		ADT-0001425	ortholog
ABF-0016779	Details	CDS		ADT-0001426	ortholog
ABF-0016783	Details	CDS	crr	ADT-0000218	ortholog
ABF-0016784	Details	CDS	ptsI	ADT-0000219	ortholog
ABF-0016785	Details	CDS	ptsH	ADT-0005455	ortholog
ABF-0016787	Details	CDS	cysK	ADT-0000220	ortholog
ABF-0016788	Details	CDS	cysZ	ADT-0000221	ortholog
ABF-0016790	Details	CDS	zipA	ADT-0003554	ortholog
ABF-0016791	Details	CDS	yjeH	ADT-0001427	ortholog
ABF-0016792	Details	CDS	yqiC	ADT-0002544	ortholog
ABF-0016794	Details	CDS	ribB	ADT-0001428	ortholog
ABF-0016795	Details	CDS	tehB	ADT-0000222	ortholog
ABF-0016796	Details	CDS	ygbD	ADT-0002543	ortholog
ABF-0016797	Details	CDS	norV	ADT-0001429	ortholog
ABF-0016798	Details	CDS	ygaA	ADT-0000223	ortholog
ABF-0016800	Details	CDS	fumA	ADT-0001430	ortholog
ABF-0016803	Details	CDS		ADT-0001431	ortholog
ABF-0016804	Details	CDS		ADT-0002547	ortholog
ABF-0016806	Details	CDS		ADT-0001432	ortholog
ABF-0016807	Details	CDS	alkB	ADT-0000224	ortholog
ABF-0016808	Details	CDS		ADT-0001433	ortholog
ABF-0016809	Details	CDS		ADT-0001434	ortholog
ABF-0016810	Details	CDS		ADT-0001435	ortholog
ABF-0016811	Details	CDS	nrfD	ADT-0001436	ortholog
ABF-0016812	Details	CDS	nrfC	ADT-0001437	ortholog
ABF-0016816	Details	CDS		ADT-0001438	ortholog
ABF-0016817	Details	CDS		ADT-0003563	ortholog
ABF-0016825	Details	CDS		ADT-0003566	ortholog
ABF-0016832	Details	CDS	queF	ADT-0000250	ortholog
ABF-0016837	Details	CDS	rhiE	ADT-0001397	ortholog
ABF-0016839	Details	CDS	yqhA	ADT-0001327	ortholog
ABF-0174129	Details	CDS		ADT-0003055	ortholog
ABF-0016852	Details	CDS		ADT-0004066	ortholog
ABF-0016853	Details	CDS		ADT-0003017	ortholog
ABF-0016854	Details	CDS		ADT-0003018	ortholog
ABF-0016855	Details	CDS		ADT-0004065	ortholog
ABF-0016856	Details	CDS		ADT-0004064	ortholog
ABF-0016866	Details	CDS		ADT-0003521	ortholog
ABF-0016867	Details	CDS		ADT-0003528	ortholog
ABF-0016872	Details	CDS		ADT-0003990	ortholog
ABF-0016873	Details	CDS		ADT-0003159	ortholog
ABF-0016875	Details	CDS		ADT-0003160	ortholog
ABF-0016876	Details	CDS		ADT-0003162	ortholog
ABF-0016877	Details	CDS		ADT-0003164	ortholog
ABF-0020040	Details	CDS		ADT-0003530	ortholog
ABF-0046942	Details	CDS		ADT-0003531	ortholog
ABF-0020041	Details	CDS		ADT-0002471	ortholog
ABF-0019702	Details	CDS		ADT-0003325	ortholog
ABF-0019699	Details	CDS	speC	ADT-0000232	ortholog
ABF-0019695	Details	CDS	ansP	ADT-0003340	ortholog
ABF-0019693	Details	CDS	mltC	ADT-0001455	ortholog
ABF-0019692	Details	CDS	yggX	ADT-0001456	ortholog
ABF-0019691	Details	CDS	mutY	ADT-0001457	ortholog
ABF-0019690	Details	CDS	yggH	ADT-0000234	ortholog
ABF-0019689	Details	CDS	yggL	ADT-0000235	ortholog
ABF-0019688	Details	CDS	yggN	ADT-0000236	ortholog
ABF-0019680	Details	CDS	tas	ADT-0003344	ortholog
ABF-0019678	Details	CDS		ADT-0005467	ortholog
ABF-0019676	Details	CDS	ygdQ	ADT-0001458	ortholog
ABF-0019675	Details	CDS	mutH	ADT-0001459	ortholog
ABF-0019672	Details	CDS	nudH	ADT-0000237	ortholog
ABF-0015910	Details	CDS	ptsP	ADT-0000238	ortholog
ABF-0015911	Details	CDS	lgt	ADT-0000239	ortholog
ABF-0015912	Details	CDS	thyA	ADT-0000240	ortholog
ABF-0015913	Details	CDS	ppdA	ADT-0002490	ortholog
ABF-0015914	Details	CDS	ppdB	ADT-0000241	ortholog
ABF-0015916	Details	CDS		ADT-0000242	ortholog
ABF-0015918	Details	CDS	ppdC	ADT-0002557	ortholog
ABF-0015919	Details	CDS	ptr	ADT-0002560	ortholog
ABF-0015920	Details	CDS	argA	ADT-0001461	ortholog
ABF-0015921	Details	CDS	amiC	ADT-0000244	ortholog
ABF-0015922	Details	CDS	mltA	ADT-0000245	ortholog
ABF-0015925	Details	CDS		ADT-0004093	ortholog
ABF-0015926	Details	CDS	ygdL	ADT-0001465	ortholog
ABF-0015927	Details	CDS	ygdK	ADT-0002575	ortholog
ABF-0015928	Details	CDS	csdA	ADT-0000247	ortholog
ABF-0015929	Details	CDS	ygdI	ADT-0001466	ortholog
ABF-0061321	Details	ncRNA	gcvB	ADT-0006399	ortholog
ABF-0015931	Details	CDS	gcvA	ADT-0001467	ortholog
ABF-0015932	Details	CDS	ygdD	ADT-0001468	ortholog
ABF-0046545	Details	CDS	ygdE	ADT-0001469	ortholog
ABF-0015935	Details	CDS	ygdG	ADT-0000248	ortholog
ABF-0015936	Details	CDS	ygdH	ADT-0000249	ortholog
ABF-0015937	Details	CDS	syd	ADT-0001470	ortholog
ABF-0061322	Details	ncRNA	rsmB	ADT-0006398	ortholog
ABF-0015938	Details	CDS	yqcC	ADT-0001473	ortholog
ABF-0015939	Details	CDS		ADT-0003593	ortholog
ABF-0015940	Details	CDS	yqcA	ADT-0001475	ortholog
ABF-0015941	Details	CDS	yaeH	ADT-0000251	ortholog
ABF-0015943	Details	CDS	dapD	ADT-0000252	ortholog
ABF-0015944	Details	CDS	glnD	ADT-0000253	ortholog
ABF-0015946	Details	CDS	map	ADT-0000254	ortholog
ABF-0061323	Details	ncRNA	tff	ADT-0006389	ortholog
ABF-0015947	Details	CDS	rpsB	ADT-0001476	ortholog
ABF-0015949	Details	CDS	tsf	ADT-0001477	ortholog
ABF-0015950	Details	CDS	pyrH	ADT-0001478	ortholog
ABF-0015951	Details	CDS	frr	ADT-0001479	ortholog
ABF-0015953	Details	CDS	dxr	ADT-0003592	ortholog
ABF-0015955	Details	CDS	ispU	ADT-0001480	ortholog
ABF-0046546	Details	CDS	cdsA	ADT-0001481	ortholog
ABF-0046948	Details	CDS	rseP	ADT-0001482	ortholog
ABF-0017464	Details	CDS	yaeT	ADT-0003590	ortholog
ABF-0017465	Details	CDS	hlpA	ADT-0001483	ortholog
ABF-0017466	Details	CDS	lpxD	ADT-0003589	ortholog
ABF-0017468	Details	CDS	fabZ	ADT-0001484	ortholog
ABF-0017469	Details	CDS	lpxA	ADT-0003588	ortholog
ABF-0017470	Details	CDS	lpxB	ADT-0003587	ortholog
ABF-0017471	Details	CDS	rnhB	ADT-0001485	ortholog
ABF-0017472	Details	CDS	dnaE	ADT-0001486	ortholog
ABF-0017473	Details	CDS	accA	ADT-0001487	ortholog
ABF-0017475	Details	CDS	yaeR	ADT-0001488	ortholog
ABF-0017476	Details	CDS	tilS	ADT-0003586	ortholog
ABF-0017478	Details	CDS	rof	ADT-0000255	ortholog
ABF-0017479	Details	CDS		ADT-0006341	ortholog
ABF-0017480	Details	CDS	yaeQ	ADT-0003585	ortholog
ABF-0017482	Details	CDS	mutS	ADT-0000256	ortholog
ABF-0017492	Details	CDS		ADT-0001729	ortholog
ABF-0017493	Details	CDS		ADT-0003833	ortholog
ABF-0017495	Details	CDS		ADT-0003212	ortholog
ABF-0017502	Details	CDS		ADT-0004147	ortholog
ABF-0017508	Details	CDS	phnA	ADT-0001489	ortholog
ABF-0017509	Details	CDS		ADT-0001491	ortholog
ABF-0017511	Details	CDS		ADT-0001492	ortholog
ABF-0017512	Details	CDS		ADT-0003595	ortholog
ABF-0017514	Details	CDS		ADT-0001493	ortholog
ABF-0017523	Details	CDS		ADT-0002858	ortholog
ABF-0017527	Details	CDS		ADT-0001494	ortholog
ABF-0017531	Details	CDS	yojI	ADT-0000262	ortholog
ABF-0017532	Details	CDS	asnA	ADT-0000263	ortholog
ABF-0017534	Details	CDS	aroL	ADT-0000264	ortholog
ABF-0017535	Details	CDS	yaiE	ADT-0000265	ortholog
ABF-0017537	Details	CDS		ADT-0000266	ortholog
ABF-0017538	Details	CDS	yaiD	ADT-0001497	ortholog
ABF-0017539	Details	CDS		ADT-0001498	ortholog
ABF-0017540	Details	CDS	sbcC	ADT-0002614	ortholog
ABF-0017541	Details	CDS	sbcD	ADT-0000267	ortholog
ABF-0017543	Details	CDS	phoB	ADT-0001499	ortholog
ABF-0017544	Details	CDS	phoR	ADT-0003630	ortholog
ABF-0017545	Details	CDS		ADT-0001500	ortholog
ABF-0017546	Details	CDS		ADT-0001501	ortholog
ABF-0017549	Details	CDS	brnQ	ADT-0001502	ortholog
ABF-0017550	Details	CDS	proY	ADT-0001503	ortholog
ABF-0017551	Details	CDS		ADT-0000269	ortholog
ABF-0017554	Details	CDS	acpH	ADT-0000270	ortholog
ABF-0017555	Details	CDS	queA	ADT-0001504	ortholog
ABF-0017556	Details	CDS	tgt	ADT-0001505	ortholog
ABF-0017557	Details	CDS	yajC	ADT-0001506	ortholog
ABF-0017558	Details	CDS	secD	ADT-0003629	ortholog
ABF-0017559	Details	CDS	secF	ADT-0003628	ortholog
ABF-0017560	Details	CDS	yajI	ADT-0000271	ortholog
ABF-0017561	Details	CDS	mgtA	ADT-0002445	ortholog
ABF-0017562	Details	CDS	ybaD	ADT-0001507	ortholog
ABF-0017563	Details	CDS	ribD	ADT-0001508	ortholog
ABF-0017564	Details	CDS	ribE	ADT-0001509	ortholog
ABF-0017565	Details	CDS	nusB	ADT-0001510	ortholog
ABF-0017566	Details	CDS	thiL	ADT-0001511	ortholog
ABF-0017567	Details	CDS	pgpA	ADT-0003627	ortholog
ABF-0017570	Details	CDS	dxs	ADT-0000272	ortholog
ABF-0017571	Details	CDS	ispA	ADT-0000273	ortholog
ABF-0017572	Details	CDS	xseB	ADT-0000274	ortholog
ABF-0017574	Details	CDS	thiI	ADT-0001512	ortholog
ABF-0017576	Details	CDS	yajL	ADT-0000275	ortholog
ABF-0017577	Details	CDS	panE	ADT-0000276	ortholog
ABF-0017578	Details	CDS	yajQ	ADT-0001513	ortholog
ABF-0046953	Details	CDS	yajR	ADT-0002611	ortholog
ABF-0017589	Details	CDS	cyoE	ADT-0000277	ortholog
ABF-0017590	Details	CDS	cyoD	ADT-0000278	ortholog
ABF-0017592	Details	CDS	cyoC	ADT-0000279	ortholog
ABF-0017593	Details	CDS	cyoB	ADT-0002610	ortholog
ABF-0017594	Details	CDS	cyoA	ADT-0001514	ortholog
ABF-0017597	Details	CDS	ampG	ADT-0001515	ortholog
ABF-0017598	Details	CDS	yajG	ADT-0001516	ortholog
ABF-0020522	Details	CDS	bolA	ADT-0000280	ortholog
ABF-0020523	Details	CDS	tig	ADT-0000281	ortholog
ABF-0019560	Details	CDS	clpP	ADT-0000282	ortholog
ABF-0019559	Details	CDS	clpX	ADT-0000283	ortholog
ABF-0046547	Details	CDS	lon	ADT-0002616	ortholog
ABF-0019556	Details	CDS	hupB	ADT-0000284	ortholog
ABF-0019554	Details	CDS	ybaV	ADT-0000285	ortholog
ABF-0019552	Details	CDS	queC	ADT-0001517	ortholog
ABF-0019551	Details	CDS		ADT-0001518	ortholog
ABF-0019550	Details	CDS	ybaO	ADT-0002619	ortholog
ABF-0019549	Details	CDS	mdlA	ADT-0002620	ortholog
ABF-0019547	Details	CDS	mdlB	ADT-0002621	ortholog
ABF-0019546	Details	CDS	glnK	ADT-0000287	ortholog
ABF-0019544	Details	CDS	tesB	ADT-0003631	ortholog
ABF-0019543	Details	CDS	ybaY	ADT-0000288	ortholog
ABF-0019542	Details	CDS	ybaZ	ADT-0001519	ortholog
ABF-0061324	Details	ncRNA	ffs	ADT-0006390	ortholog
ABF-0019540	Details	CDS	hha	ADT-0001520	ortholog
ABF-0019538	Details	CDS	ybaJ	ADT-0001521	ortholog
ABF-0019536	Details	CDS	ykgO	ADT-0001522	ortholog
ABF-0019535	Details	CDS	ykgM	ADT-0001523	ortholog
ABF-0019532	Details	CDS	acrA	ADT-0001525	ortholog
ABF-0019531	Details	CDS	acrR	ADT-0000289	ortholog
ABF-0019528	Details	CDS	ybaM	ADT-0001526	ortholog
ABF-0019526	Details	CDS	priC	ADT-0001527	ortholog
ABF-0019524	Details	CDS	ybaN	ADT-0000290	ortholog
ABF-0019521	Details	CDS	apt	ADT-0000291	ortholog
ABF-0019520	Details	CDS	dnaX	ADT-0002623	ortholog
ABF-0019519	Details	CDS	ybaB	ADT-0000292	ortholog
ABF-0019517	Details	CDS	recR	ADT-0006285	ortholog
ABF-0019514	Details	CDS	htpG	ADT-0000293	ortholog
ABF-0019513	Details	CDS	adk	ADT-0000294	ortholog
ABF-0019511	Details	CDS	hemH	ADT-0000295	ortholog
ABF-0019510	Details	CDS	ybaL	ADT-0001528	ortholog
ABF-0046959	Details	CDS	ushA	ADT-0000296	ortholog
ABF-0020431	Details	CDS		ADT-0000661	ortholog
ABF-0020789	Details	CDS	pehN	ADT-0000300	ortholog
ABF-0020790	Details	CDS	ybaK	ADT-0001529	ortholog
ABF-0020791	Details	CDS	ybaP	ADT-0003636	ortholog
ABF-0020793	Details	CDS	copA	ADT-0001530	ortholog
ABF-0020794	Details	CDS	cueR	ADT-0002626	ortholog
ABF-0020795	Details	CDS	ybbJ	ADT-0001531	ortholog
ABF-0020796	Details	CDS	ybbK	ADT-0001532	ortholog
ABF-0020797	Details	CDS	yfaE	ADT-0001533	ortholog
ABF-0020798	Details	CDS	nrdB	ADT-0001534	ortholog
ABF-0020799	Details	CDS	nrdA	ADT-0001535	ortholog
ABF-0017292	Details	CDS	ubiG	ADT-0003637	ortholog
ABF-0017293	Details	CDS	gyrA	ADT-0000301	ortholog
ABF-0017295	Details	CDS	rcsC	ADT-0000302	ortholog
ABF-0017296	Details	CDS	rcsB	ADT-0003638	ortholog
ABF-0017297	Details	CDS	yojN	ADT-0003639	ortholog
ABF-0017302	Details	CDS	menF	ADT-0000303	ortholog
ABF-0017304	Details	CDS	menD	ADT-0002627	ortholog
ABF-0017305	Details	CDS	yfbB	ADT-0000304	ortholog
ABF-0017306	Details	CDS	menB	ADT-0000305	ortholog
ABF-0017307	Details	CDS	menC	ADT-0000306	ortholog
ABF-0017308	Details	CDS	menE	ADT-0002628	ortholog
ABF-0017309	Details	CDS	yfaZ	ADT-0000307	ortholog
ABF-0017310	Details	CDS	yfaY	ADT-0002630	ortholog
ABF-0017311	Details	CDS	ybbN	ADT-0000308	ortholog
ABF-0017312	Details	CDS	ybbO	ADT-0000309	ortholog
ABF-0017313	Details	CDS	tesA	ADT-0000310	ortholog
ABF-0017314	Details	CDS	ybbA	ADT-0001537	ortholog
ABF-0017315	Details	CDS	ybbP	ADT-0001538	ortholog
ABF-0017317	Details	CDS	speG	ADT-0002633	ortholog
ABF-0017318	Details	CDS		ADT-0002632	ortholog
ABF-0017319	Details	CDS		ADT-0002631	ortholog
ABF-0018374	Details	CDS	purN	ADT-0000311	ortholog
ABF-0018373	Details	CDS	purM	ADT-0000312	ortholog
ABF-0018371	Details	CDS	upp	ADT-0001539	ortholog
ABF-0018369	Details	CDS	uraA	ADT-0000313	ortholog
ABF-0018368	Details	CDS	hda	ADT-0000314	ortholog
ABF-0018367	Details	CDS	yfgD	ADT-0003643	ortholog
ABF-0018366	Details	CDS	yfgC	ADT-0001540	ortholog
ABF-0018364	Details	CDS	bcp	ADT-0003646	ortholog
ABF-0018363	Details	CDS	gcvR	ADT-0003647	ortholog
ABF-0018362	Details	CDS	dapA	ADT-0000315	ortholog
ABF-0018361	Details	CDS	nlpB	ADT-0000316	ortholog
ABF-0018360	Details	CDS	purC	ADT-0000317	ortholog
ABF-0018358	Details	CDS	yeaL	ADT-0000318	ortholog
ABF-0018357	Details	CDS	ypfI	ADT-0002635	ortholog
ABF-0018355	Details	CDS	ypfH	ADT-0000320	ortholog
ABF-0018352	Details	CDS		ADT-0005494	ortholog
ABF-0018351	Details	CDS		ADT-0001545	ortholog
ABF-0018350	Details	CDS	dapE	ADT-0001546	ortholog
ABF-0018349	Details	CDS	yffB	ADT-0001547	ortholog
ABF-0018347	Details	CDS	cspE	ADT-0000321	ortholog
ABF-0018343	Details	CDS	crcB	ADT-0001549	ortholog
ABF-0018342	Details	CDS	ybeM	ADT-0000204	ortholog
ABF-0018341	Details	CDS	tatE	ADT-0001550	ortholog
ABF-0018340	Details	CDS	lipA	ADT-0000322	ortholog
ABF-0018338	Details	CDS	lipB	ADT-0002653	ortholog
ABF-0018337	Details	CDS	ybeD	ADT-0000323	ortholog
ABF-0018336	Details	CDS	dacA	ADT-0000324	ortholog
ABF-0018335	Details	CDS	rlpA	ADT-0002652	ortholog
ABF-0018334	Details	CDS	mrdB	ADT-0000325	ortholog
ABF-0018333	Details	CDS	mrdA	ADT-0000326	ortholog
ABF-0018331	Details	CDS	ybeA	ADT-0000327	ortholog
ABF-0018329	Details	CDS	ybeB	ADT-0000328	ortholog
ABF-0018328	Details	CDS	nadD	ADT-0002651	ortholog
ABF-0018327	Details	CDS	holA	ADT-0002650	ortholog
ABF-0018326	Details	CDS	rlpB	ADT-0000329	ortholog
ABF-0018325	Details	CDS	leuS	ADT-0000330	ortholog
ABF-0018324	Details	CDS	ybeL	ADT-0001551	ortholog
ABF-0018323	Details	CDS	gltL	ADT-0002649	ortholog
ABF-0018322	Details	CDS	gltK	ADT-0002648	ortholog
ABF-0018321	Details	CDS	gltJ	ADT-0002647	ortholog
ABF-0018320	Details	CDS	gltI	ADT-0000331	ortholog
ABF-0018319	Details	CDS	lnt	ADT-0000332	ortholog
ABF-0018318	Details	CDS	corC	ADT-0000333	ortholog
ABF-0018317	Details	CDS	ybeY	ADT-0000334	ortholog
ABF-0018316	Details	CDS	ybeZ	ADT-0000335	ortholog
ABF-0018314	Details	CDS	miaB	ADT-0000336	ortholog
ABF-0018312	Details	CDS	ubiF	ADT-0001552	ortholog
ABF-0018310	Details	CDS	emrE	ADT-0000750	ortholog
ABF-0046969	Details	pseudogene	nagC	ADT-0000337	ortholog
ABF-0020499	Details	CDS	nagA	ADT-0000338	ortholog
ABF-0020501	Details	CDS	nagB	ADT-0000339	ortholog
ABF-0020503	Details	CDS	nagE	ADT-0001553	ortholog
ABF-0016984	Details	CDS	glnS	ADT-0001554	ortholog
ABF-0016982	Details	CDS	fur	ADT-0000340	ortholog
ABF-0016981	Details	CDS	fldA	ADT-0000341	ortholog
ABF-0016979	Details	CDS		ADT-0001555	ortholog
ABF-0016978	Details	CDS	ybfE	ADT-0000342	ortholog
ABF-0016977	Details	CDS	ybfF	ADT-0000343	ortholog
ABF-0016976	Details	CDS	seqA	ADT-0003652	ortholog
ABF-0016975	Details	CDS	pgm	ADT-0002658	ortholog
ABF-0016973	Details	CDS		ADT-0001556	ortholog
ABF-0016972	Details	CDS	kdpE	ADT-0001557	ortholog
ABF-0016971	Details	CDS	kdpD	ADT-0003654	ortholog
ABF-0016970	Details	CDS	kdpC	ADT-0001558	ortholog
ABF-0016969	Details	CDS	kdpB	ADT-0001559	ortholog
ABF-0016968	Details	CDS	kdpA	ADT-0003655	ortholog
ABF-0016966	Details	CDS	ybfA	ADT-0000344	ortholog
ABF-0016965	Details	CDS		ADT-0000345	ortholog
ABF-0016964	Details	CDS	phr	ADT-0002660	ortholog
ABF-0016963	Details	CDS	ybgI	ADT-0006302	ortholog
ABF-0016962	Details	CDS	ybgJ	ADT-0000346	ortholog
ABF-0016961	Details	CDS	ybgK	ADT-0000347	ortholog
ABF-0016960	Details	CDS	ybgL	ADT-0002662	ortholog
ABF-0016959	Details	CDS	nei	ADT-0002663	ortholog
ABF-0016958	Details	CDS	gltA	ADT-0001562	ortholog
ABF-0016957	Details	CDS	sdhC	ADT-0000349	ortholog
ABF-0016956	Details	CDS	sdhD	ADT-0000350	ortholog
ABF-0016955	Details	CDS	sdhA	ADT-0000351	ortholog
ABF-0016953	Details	CDS	sdhB	ADT-0000352	ortholog
ABF-0016951	Details	CDS	sucA	ADT-0000353	ortholog
ABF-0016950	Details	CDS	sucB	ADT-0000354	ortholog
ABF-0016948	Details	CDS	sucC	ADT-0000355	ortholog
ABF-0016947	Details	CDS	sucD	ADT-0000356	ortholog
ABF-0016943	Details	CDS	cydA	ADT-0004495	ortholog
ABF-0017460	Details	CDS	cydB	ADT-0002668	ortholog
ABF-0017459	Details	CDS	ybgT	ADT-0000357	ortholog
ABF-0017458	Details	CDS	ybgE	ADT-0000358	ortholog
ABF-0046973	Details	CDS	ybgC	ADT-0000359	ortholog
ABF-0017457	Details	CDS	tolQ	ADT-0000360	ortholog
ABF-0015503	Details	CDS	tolR	ADT-0000361	ortholog
ABF-0015501	Details	CDS	tolA	ADT-0002669	ortholog
ABF-0046975	Details	CDS	tolB	ADT-0000362	ortholog
ABF-0015508	Details	CDS	pal	ADT-0000363	ortholog
ABF-0015506	Details	CDS	ybgF	ADT-0000364	ortholog
ABF-0020543	Details	CDS	yqgA	ADT-0000365	ortholog
ABF-0020544	Details	CDS	nadA	ADT-0000366	ortholog
ABF-0020545	Details	CDS	pnuC	ADT-0002670	ortholog
ABF-0020548	Details	CDS	aroG	ADT-0001564	ortholog
ABF-0020551	Details	CDS	gpmA	ADT-0000367	ortholog
ABF-0020553	Details	CDS	cusA	ADT-0000368	ortholog
ABF-0020554	Details	CDS	cusB	ADT-0002674	ortholog
ABF-0020555	Details	CDS		ADT-0000369	ortholog
ABF-0020556	Details	CDS		ADT-0002673	ortholog
ABF-0020557	Details	CDS		ADT-0000370	ortholog
ABF-0020558	Details	CDS	galM	ADT-0000371	ortholog
ABF-0020559	Details	CDS	galK	ADT-0000817	ortholog
ABF-0020560	Details	CDS	galT	ADT-0000818	ortholog
ABF-0020562	Details	CDS	galE	ADT-0000372	ortholog
ABF-0020563	Details	CDS	modF	ADT-0000373	ortholog
ABF-0020564	Details	CDS	modE	ADT-0000374	ortholog
ABF-0020566	Details	CDS	ybhT	ADT-0005500	ortholog
ABF-0020567	Details	CDS	modA	ADT-0001565	ortholog
ABF-0020568	Details	CDS	modB	ADT-0003659	ortholog
ABF-0020569	Details	CDS	modC	ADT-0001566	ortholog
ABF-0020571	Details	CDS	ybhA	ADT-0000378	ortholog
ABF-0020484	Details	CDS	ybhE	ADT-0000379	ortholog
ABF-0020483	Details	CDS		ADT-0001569	ortholog
ABF-0020482	Details	CDS		ADT-0001570	ortholog
ABF-0020479	Details	CDS	metG	ADT-0000382	ortholog
ABF-0020478	Details	CDS	mrp	ADT-0001571	ortholog
ABF-0020477	Details	CDS	udk	ADT-0001572	ortholog
ABF-0020476	Details	CDS	dcd	ADT-0001573	ortholog
ABF-0020475	Details	CDS	asmA	ADT-0001574	ortholog
ABF-0020474	Details	CDS	yegH	ADT-0000383	ortholog
ABF-0020470	Details	CDS	wza	ADT-0001576	ortholog
ABF-0020469	Details	CDS	wzb	ADT-0001577	ortholog
ABF-0020468	Details	CDS	wzc	ADT-0001578	ortholog
ABF-0020463	Details	CDS	rffG	ADT-0001143	ortholog
ABF-0020462	Details	CDS	rffH	ADT-0003684	ortholog
ABF-0019487	Details	CDS	ugd	ADT-0001971	ortholog
ABF-0019489	Details	CDS	galF	ADT-0003667	ortholog
ABF-0046981	Details	CDS	gnd	ADT-0001580	ortholog
ABF-0019494	Details	CDS	ymcC	ADT-0001581	ortholog
ABF-0019495	Details	CDS	ymcB	ADT-0001582	ortholog
ABF-0019496	Details	CDS		ADT-0003665	ortholog
ABF-0019499	Details	CDS	yaiC	ADT-0001585	ortholog
ABF-0019500	Details	CDS		ADT-0002726	ortholog
ABF-0019507	Details	CDS	hmuS	ADT-0000474	ortholog
ABF-0019508	Details	CDS	hmuT	ADT-0000473	ortholog
ABF-0019509	Details	CDS	hmuU	ADT-0000472	ortholog
ABF-0015909	Details	CDS		ADT-0000471	ortholog
ABF-0015907	Details	CDS		ADT-0002398	ortholog
ABF-0015906	Details	CDS		ADT-0003106	ortholog
ABF-0015901	Details	CDS		ADT-0002059	ortholog
ABF-0015894	Details	CDS	amn	ADT-0001615	ortholog
ABF-0015891	Details	CDS		ADT-0004153	ortholog
ABF-0015890	Details	CDS		ADT-0002064	ortholog
ABF-0015889	Details	CDS		ADT-0002064	ortholog
ABF-0015887	Details	CDS		ADT-0002063	ortholog
ABF-0015886	Details	CDS		ADT-0002062	ortholog
ABF-0046548	Details	CDS		ADT-0004152	ortholog
ABF-0015875	Details	CDS		ADT-0003580	ortholog
ABF-0015869	Details	CDS		ADT-0000887	ortholog
ABF-0015868	Details	CDS		ADT-0000886	ortholog
ABF-0015866	Details	CDS		ADT-0000885	ortholog
ABF-0015865	Details	CDS		ADT-0000884	ortholog
ABF-0015864	Details	CDS		ADT-0000883	ortholog
ABF-0015862	Details	CDS		ADT-0000882	ortholog
ABF-0015861	Details	CDS		ADT-0000881	ortholog
ABF-0015860	Details	CDS		ADT-0000880	ortholog
ABF-0015859	Details	CDS		ADT-0000879	ortholog
ABF-0015858	Details	CDS		ADT-0000878	ortholog
ABF-0015857	Details	CDS		ADT-0003094	ortholog
ABF-0015856	Details	CDS		ADT-0003095	ortholog
ABF-0015855	Details	CDS		ADT-0003096	ortholog
ABF-0015854	Details	CDS		ADT-0000877	ortholog
ABF-0015852	Details	CDS		ADT-0000876	ortholog
ABF-0015848	Details	CDS		ADT-0001966	ortholog
ABF-0015843	Details	CDS		ADT-0000810	ortholog
ABF-0046989	Details	CDS		ADT-0000319	ortholog
ABF-0015838	Details	CDS	ousA	ADT-0000404	ortholog
ABF-0015828	Details	CDS		ADT-0004112	ortholog
ABF-0015827	Details	CDS		ADT-0003054	ortholog
ABF-0015826	Details	CDS		ADT-0000823	ortholog
ABF-0015800	Details	CDS		ADT-0001690	ortholog
ABF-0015783	Details	CDS		ADT-0001591	ortholog
ABF-0015781	Details	CDS	yeaR	ADT-0000389	ortholog
ABF-0015780	Details	CDS		ADT-0002686	ortholog
ABF-0015779	Details	CDS		ADT-0002698	ortholog
ABF-0015768	Details	CDS	lacZ	ADT-0003734	ortholog
ABF-0015766	Details	CDS	lacI	ADT-0001592	ortholog
ABF-0015765	Details	CDS		ADT-0000391	ortholog
ABF-0046549	Details	CDS	yjiE	ADT-0001601	ortholog
ABF-0046550	Details	CDS	gltP	ADT-0000392	ortholog
ABF-0015753	Details	CDS	fdhF	ADT-0002725	ortholog
ABF-0015752	Details	CDS	hydN	ADT-0003264	ortholog
ABF-0020733	Details	CDS	cbl	ADT-0001606	ortholog
ABF-0020737	Details	CDS	gltP	ADT-0001607	ortholog
ABF-0020738	Details	CDS	ydcF	ADT-0002873	ortholog
ABF-0020740	Details	CDS	yghU	ADT-0000407	ortholog
ABF-0020741	Details	CDS		ADT-0000396	ortholog
ABF-0020742	Details	CDS		ADT-0000397	ortholog
ABF-0020743	Details	CDS		ADT-0002722	ortholog
ABF-0046551	Details	CDS		ADT-0000398	ortholog
ABF-0018632	Details	CDS		ADT-0003737	ortholog
ABF-0018630	Details	CDS	dcyD	ADT-0001610	ortholog
ABF-0018629	Details	CDS		ADT-0001611	ortholog
ABF-0018628	Details	CDS	dcuB	ADT-0000399	ortholog
ABF-0018623	Details	CDS	ydcW	ADT-0000401	ortholog
ABF-0018619	Details	CDS	ygjG	ADT-0000402	ortholog
ABF-0018866	Details	CDS	acsF	ADT-0001771	ortholog
ABF-0018864	Details	CDS	acr	ADT-0001917	ortholog
ABF-0018856	Details	CDS	cbrA	ADT-0001916	ortholog
ABF-0018855	Details	CDS	cbrB	ADT-0004026	ortholog
ABF-0018854	Details	CDS	cbrC	ADT-0004025	ortholog
ABF-0018853	Details	CDS	cbrD	ADT-0004024	ortholog
ABF-0018842	Details	CDS		ADT-0004327	ortholog
ABF-0018841	Details	CDS		ADT-0000556	ortholog
ABF-0047008	Details	CDS	citC_2	ADT-0000676	ortholog
ABF-0047009	Details	CDS	citD_2	ADT-0000675	ortholog
ABF-0047010	Details	CDS	citE_2	ADT-0000674	ortholog
ABF-0047012	Details	CDS	citF_2	ADT-0000673	ortholog
ABF-0019034	Details	CDS		ADT-0002680	ortholog
ABF-0019033	Details	CDS		ADT-0000381	ortholog
ABF-0019032	Details	CDS		ADT-0000380	ortholog
ABF-0019140	Details	CDS	rafR	ADT-0000195	ortholog
ABF-0019139	Details	CDS	rafA	ADT-0002524	ortholog
ABF-0019138	Details	CDS	rafB	ADT-0000194	ortholog
ABF-0019125	Details	CDS	astB	ADT-0004315	ortholog
ABF-0019124	Details	CDS		ADT-0002263	ortholog
ABF-0019122	Details	CDS		ADT-0004316	ortholog
ABF-0019121	Details	CDS	tonB	ADT-0002264	ortholog
ABF-0019118	Details	CDS	atsR	ADT-0001174	ortholog
ABF-0019117	Details	CDS	sftP	ADT-0004320	ortholog
ABF-0019116	Details	CDS		ADT-0004318	ortholog
ABF-0019115	Details	CDS		ADT-0002265	ortholog
ABF-0019114	Details	CDS	sftR	ADT-0001175	ortholog
ABF-0019103	Details	CDS		ADT-0001619	ortholog
ABF-0019102	Details	CDS	astC	ADT-0003748	ortholog
ABF-0019101	Details	CDS	atsB	ADT-0003749	ortholog
ABF-0019097	Details	CDS	atsR	ADT-0002728	ortholog
ABF-0019096	Details	CDS	sftR	ADT-0001620	ortholog
ABF-0019093	Details	CDS	cdh	ADT-0000405	ortholog
ABF-0019092	Details	CDS		ADT-0001195	ortholog
ABF-0019090	Details	CDS		ADT-0004049	ortholog
ABF-0019088	Details	CDS		ADT-0002292	ortholog
ABF-0019087	Details	CDS		ADT-0004048	ortholog
ABF-0019086	Details	CDS		ADT-0004047	ortholog
ABF-0019085	Details	CDS		ADT-0004046	ortholog
ABF-0019084	Details	CDS		ADT-0004045	ortholog
ABF-0019083	Details	CDS		ADT-0004044	ortholog
ABF-0019079	Details	CDS	tdcB	ADT-0003834	ortholog
ABF-0019077	Details	CDS		ADT-0000529	ortholog
ABF-0019072	Details	CDS		ADT-0001621	ortholog
ABF-0015119	Details	CDS	yfeD	ADT-0002892	ortholog
ABF-0015120	Details	CDS	yfeC	ADT-0002891	ortholog
ABF-0015121	Details	CDS	yfeB	ADT-0002890	ortholog
ABF-0015122	Details	CDS	yfeA	ADT-0000631	homolog
ABF-0015644	Details	CDS	ycjY	ADT-0003093	ortholog
ABF-0015642	Details	CDS		ADT-0003726	ortholog
ABF-0019967	Details	CDS		ADT-0003013	ortholog
ABF-0019974	Details	CDS		ADT-0003573	ortholog
ABF-0174087	Details	CDS		ADT-0002476	ortholog
ABF-0014578	Details	CDS		ADT-0003282	ortholog
ABF-0047030	Details	CDS	mtfA	ADT-0001627	ortholog
ABF-0020188	Details	CDS		ADT-0004109	ortholog
ABF-0020189	Details	CDS	yqaE	ADT-0000738	ortholog
ABF-0020192	Details	CDS		ADT-0002108	ortholog
ABF-0020196	Details	CDS	moeB	ADT-0000735	ortholog
ABF-0020197	Details	CDS	moeA	ADT-0000734	ortholog
ABF-0020198	Details	CDS	sfcA	ADT-0000733	ortholog
ABF-0020201	Details	CDS	yohK	ADT-0000732	ortholog
ABF-0020202	Details	CDS		ADT-0000731	ortholog
ABF-0020207	Details	CDS	bioA	ADT-0000729	ortholog
ABF-0020208	Details	CDS	bioB	ADT-0001927	ortholog
ABF-0020209	Details	CDS	bioF	ADT-0001926	ortholog
ABF-0020210	Details	CDS	bioC	ADT-0001925	ortholog
ABF-0020212	Details	CDS	bioD	ADT-0003691	ortholog
ABF-0020217	Details	CDS		ADT-0001924	ortholog
ABF-0020218	Details	CDS	ybhK	ADT-0002995	ortholog
ABF-0020228	Details	CDS	moaA	ADT-0001923	ortholog
ABF-0020229	Details	CDS	moaB	ADT-0001922	ortholog
ABF-0020230	Details	CDS	moaC	ADT-0001921	ortholog
ABF-0020231	Details	CDS	moaD	ADT-0001920	ortholog
ABF-0020232	Details	CDS	moaE	ADT-0001919	ortholog
ABF-0020233	Details	CDS	sfuA	ADT-0001968	ortholog
ABF-0020234	Details	CDS	sfuB	ADT-0003575	ortholog
ABF-0020235	Details	CDS	sfuC	ADT-0003574	ortholog
ABF-0020236	Details	CDS	ybhL	ADT-0001918	ortholog
ABF-0020575	Details	CDS	ybhR	ADT-0002994	ortholog
ABF-0020576	Details	CDS	ybhS	ADT-0002993	ortholog
ABF-0020577	Details	CDS	ybhF	ADT-0002992	ortholog
ABF-0020578	Details	CDS	ybhG	ADT-0002991	ortholog
ABF-0020580	Details	CDS	rhlE	ADT-0004021	ortholog
ABF-0020581	Details	CDS		ADT-0002990	ortholog
ABF-0018958	Details	CDS		ADT-0003109	ortholog
ABF-0018957	Details	CDS		ADT-0003110	ortholog
ABF-0018956	Details	CDS		ADT-0003111	ortholog
ABF-0018955	Details	CDS		ADT-0003112	ortholog
ABF-0018954	Details	CDS		ADT-0003113	ortholog
ABF-0018953	Details	CDS		ADT-0003114	ortholog
ABF-0018950	Details	CDS		ADT-0004020	ortholog
ABF-0018949	Details	CDS		ADT-0000726	ortholog
ABF-0018947	Details	CDS	dusC	ADT-0004017	ortholog
ABF-0018943	Details	CDS	cyaB	ADT-0001914	ortholog
ABF-0018942	Details	CDS		ADT-0000725	ortholog
ABF-0018941	Details	CDS	pbpG	ADT-0001912	ortholog
ABF-0018940	Details	CDS		ADT-0000724	ortholog
ABF-0018934	Details	CDS		ADT-0002845	ortholog
ABF-0018929	Details	CDS	dinG	ADT-0004010	ortholog
ABF-0018927	Details	CDS		ADT-0002665	ortholog
ABF-0018925	Details	CDS	ybiB	ADT-0001903	ortholog
ABF-0018924	Details	CDS		ADT-0003994	ortholog
ABF-0018921	Details	CDS		ADT-0003844	ortholog
ABF-0018918	Details	CDS	glnQ	ADT-0002987	ortholog
ABF-0018917	Details	CDS	glnP	ADT-0000722	ortholog
ABF-0018915	Details	CDS	glnH	ADT-0000721	ortholog
ABF-0018914	Details	CDS	dps	ADT-0000720	ortholog
ABF-0018912	Details	CDS	rhtA	ADT-0000719	ortholog
ABF-0018909	Details	CDS	ompX	ADT-0001902	ortholog
ABF-0018298	Details	CDS	cynX	ADT-0001901	ortholog
ABF-0019747	Details	CDS	pemB	ADT-0002348	ortholog
ABF-0046560	Details	CDS	ydgC	ADT-0002346	ortholog
ABF-0016508	Details	CDS		ADT-0001965	ortholog
ABF-0016504	Details	CDS	arsC	ADT-0000409	ortholog
ABF-0016500	Details	CDS		ADT-0004087	ortholog
ABF-0016499	Details	CDS		ADT-0003036	ortholog
ABF-0047048	Details	CDS		ADT-0004377	ortholog
ABF-0017909	Details	CDS	yejM	ADT-0000718	ortholog
ABF-0017907	Details	CDS	yejL	ADT-0000717	ortholog
ABF-0046561	Details	CDS	yejK	ADT-0003989	ortholog
ABF-0020314	Details	CDS	yhjX	ADT-0001822	ortholog
ABF-0020315	Details	CDS	rplY	ADT-0000715	ortholog
ABF-0046562	Details	CDS	yejH	ADT-0002981	ortholog
ABF-0020320	Details	CDS	yecH	ADT-0000714	ortholog
ABF-0020322	Details	CDS	rsuA	ADT-0001898	ortholog
ABF-0020323	Details	CDS	bcr	ADT-0001897	ortholog
ABF-0020324	Details	CDS	yejG	ADT-0001896	ortholog
ABF-0020325	Details	CDS	yejF	ADT-0002980	ortholog
ABF-0020326	Details	CDS	yejE	ADT-0000713	ortholog
ABF-0020327	Details	CDS	yejB	ADT-0000712	ortholog
ABF-0020328	Details	CDS	yejA	ADT-0000711	ortholog
ABF-0020330	Details	CDS	spr	ADT-0000710	ortholog
ABF-0020334	Details	CDS	yeiU	ADT-0000709	ortholog
ABF-0020335	Details	CDS	yeiR	ADT-0002977	ortholog
ABF-0047053	Details	CDS	yeiP	ADT-0000708	ortholog
ABF-0020031	Details	CDS	sotA	ADT-0000707	ortholog
ABF-0020030	Details	CDS	fruB	ADT-0001894	ortholog
ABF-0020029	Details	CDS	fruK	ADT-0001893	ortholog
ABF-0020028	Details	CDS	fruA	ADT-0001892	ortholog
ABF-0020026	Details	CDS	nfo	ADT-0002976	ortholog
ABF-0020025	Details	CDS	yeiH	ADT-0002975	ortholog
ABF-0020024	Details	CDS	yeiE	ADT-0001891	ortholog
ABF-0020023	Details	CDS	lysP	ADT-0001890	ortholog
ABF-0020022	Details	CDS	sotB	ADT-0002268	ortholog
ABF-0020013	Details	CDS		ADT-0000706	ortholog
ABF-0020011	Details	CDS		ADT-0002974	ortholog
ABF-0047057	Details	CDS	ybdH	ADT-0001888	ortholog
ABF-0015273	Details	CDS		ADT-0000705	ortholog
ABF-0015271	Details	CDS	yeiG	ADT-0002972	ortholog
ABF-0014611	Details	CDS	adhC	ADT-0000704	ortholog
ABF-0014615	Details	CDS	yneJ	ADT-0002971	ortholog
ABF-0019855	Details	CDS		ADT-0001887	ortholog
ABF-0019851	Details	CDS		ADT-0001602	ortholog
ABF-0019850	Details	CDS	folE	ADT-0001886	ortholog
ABF-0019849	Details	CDS	yeiB	ADT-0003986	ortholog
ABF-0019848	Details	CDS	sanA	ADT-0002970	ortholog
ABF-0019846	Details	CDS	yliG	ADT-0002969	ortholog
ABF-0019845	Details	CDS	yliI	ADT-0001885	ortholog
ABF-0019844	Details	CDS	yliJ	ADT-0000701	ortholog
ABF-0019842	Details	CDS		ADT-0001884	ortholog
ABF-0019841	Details	CDS		ADT-0001883	ortholog
ABF-0019840	Details	CDS		ADT-0001732	ortholog
ABF-0019836	Details	CDS	dacC	ADT-0001881	ortholog
ABF-0019835	Details	CDS	deoR	ADT-0000700	ortholog
ABF-0174135	Details	ncRNA		ADT-0006391	ortholog
ABF-0019831	Details	CDS	ybjL	ADT-0000698	ortholog
ABF-0019828	Details	CDS	ybjM	ADT-0001880	ortholog
ABF-0019825	Details	CDS	grxA	ADT-0000697	ortholog
ABF-0019824	Details	CDS	nfsA	ADT-0003973	ortholog
ABF-0019823	Details	CDS	rimK	ADT-0001879	ortholog
ABF-0019820	Details	CDS	ybjN	ADT-0001878	ortholog
ABF-0019819	Details	CDS	potF	ADT-0001877	ortholog
ABF-0019816	Details	CDS	potG	ADT-0001876	ortholog
ABF-0019815	Details	CDS	potH	ADT-0003972	ortholog
ABF-0019814	Details	CDS	potI	ADT-0003971	ortholog
ABF-0019813	Details	CDS	ybjO	ADT-0001875	ortholog
ABF-0019812	Details	CDS	rumB	ADT-0003970	ortholog
ABF-0046563	Details	CDS	artJ	ADT-0000696	ortholog
ABF-0015263	Details	CDS	artM	ADT-0003964	ortholog
ABF-0015264	Details	CDS	artQ	ADT-0006362	ortholog
ABF-0015265	Details	CDS	artI	ADT-0001874	ortholog
ABF-0018168	Details	CDS	artP	ADT-0001873	ortholog
ABF-0018165	Details	CDS	ybjQ	ADT-0000695	ortholog
ABF-0018164	Details	CDS	ybjR	ADT-0000694	ortholog
ABF-0018163	Details	CDS	ybjT	ADT-0001872	ortholog
ABF-0018161	Details	CDS	hcr	ADT-0003966	ortholog
ABF-0018159	Details	CDS	hcp	ADT-0003967	ortholog
ABF-0018157	Details	CDS	ybjD	ADT-0000693	ortholog
ABF-0018156	Details	CDS	cspD	ADT-0001870	ortholog
ABF-0018152	Details	CDS	clpS	ADT-0000692	ortholog
ABF-0018151	Details	CDS	clpA	ADT-0000691	ortholog
ABF-0018148	Details	CDS	infA	ADT-0001869	ortholog
ABF-0018147	Details	CDS	aat	ADT-0003960	ortholog
ABF-0046564	Details	CDS	cydC	ADT-0003961	ortholog
ABF-0020036	Details	CDS	cydD	ADT-0003962	ortholog
ABF-0020039	Details	CDS	trxB	ADT-0003963	ortholog
ABF-0014764	Details	CDS	lrp	ADT-0000689	ortholog
ABF-0014766	Details	CDS	lolA	ADT-0000688	ortholog
ABF-0014767	Details	CDS	ycaJ	ADT-0000687	ortholog
ABF-0014768	Details	CDS	serS	ADT-0000686	ortholog
ABF-0014773	Details	CDS		ADT-0002123	ortholog
ABF-0014774	Details	CDS		ADT-0002122	ortholog
ABF-0019612	Details	CDS		ADT-0002598	ortholog
ABF-0019611	Details	CDS	ycaD	ADT-0000685	ortholog
ABF-0019610	Details	CDS		ADT-0001868	ortholog
ABF-0019606	Details	CDS	pflA	ADT-0003943	ortholog
ABF-0019604	Details	CDS	pflB	ADT-0001866	ortholog
ABF-0019603	Details	CDS	focA	ADT-0001865	ortholog
ABF-0019601	Details	CDS	ycaO	ADT-0001864	ortholog
ABF-0046565	Details	CDS	serC	ADT-0000682	ortholog
ABF-0020658	Details	CDS	aroA	ADT-0002939	ortholog
ABF-0020659	Details	CDS	cmk	ADT-0000681	ortholog
ABF-0046566	Details	CDS	rpsA	ADT-0000680	ortholog
ABF-0020663	Details	CDS	ihfB	ADT-0000679	ortholog
ABF-0019065	Details	CDS		ADT-0002940	ortholog
ABF-0019062	Details	CDS	hisI	ADT-0001863	ortholog
ABF-0019061	Details	CDS	hisF	ADT-0003944	ortholog
ABF-0019060	Details	CDS	hisA	ADT-0003945	ortholog
ABF-0019059	Details	CDS	hisH	ADT-0001862	ortholog
ABF-0019058	Details	CDS	hisB	ADT-0001861	ortholog
ABF-0019057	Details	CDS	hisC	ADT-0003946	ortholog
ABF-0019056	Details	CDS	hisD	ADT-0001860	ortholog
ABF-0019054	Details	CDS	hisG	ADT-0001859	ortholog
ABF-0019051	Details	CDS	yeeZ	ADT-0002934	ortholog
ABF-0019050	Details	CDS		ADT-0003938	ortholog
ABF-0019048	Details	CDS	citB	ADT-0003941	ortholog
ABF-0019047	Details	CDS	citA	ADT-0003942	ortholog
ABF-0019046	Details	CDS	citW	ADT-0000678	ortholog
ABF-0047073	Details	CDS	citC_1	ADT-0000676	ortholog
ABF-0047074	Details	CDS	citD_1	ADT-0000675	ortholog
ABF-0047075	Details	CDS	citE_1	ADT-0000674	ortholog
ABF-0015313	Details	CDS	citF_1	ADT-0000673	ortholog
ABF-0047078	Details	CDS	citX	ADT-0000672	ortholog
ABF-0014563	Details	CDS	citG	ADT-0000671	ortholog
ABF-0014564	Details	CDS	ycgR	ADT-0000670	ortholog
ABF-0020183	Details	CDS	yeeF	ADT-0000669	ortholog
ABF-0020182	Details	CDS	sbcB	ADT-0000668	ortholog
ABF-0020178	Details	CDS	yeeX	ADT-0001857	ortholog
ABF-0019397	Details	CDS	msbA	ADT-0003931	ortholog
ABF-0019396	Details	CDS	lpxK	ADT-0003930	ortholog
ABF-0019395	Details	CDS	ycaR	ADT-0003929	ortholog
ABF-0019394	Details	CDS	kdsB	ADT-0001856	ortholog
ABF-0019391	Details	CDS		ADT-0003928	ortholog
ABF-0019390	Details	CDS	ycbJ	ADT-0001855	ortholog
ABF-0019389	Details	CDS	ycbC	ADT-0000667	ortholog
ABF-0019388	Details	CDS	smtA	ADT-0001854	ortholog
ABF-0019387	Details	CDS	mukF	ADT-0001853	ortholog
ABF-0019386	Details	CDS	mukE	ADT-0001852	ortholog
ABF-0020844	Details	CDS	mukB	ADT-0002932	ortholog
ABF-0020846	Details	CDS		ADT-0001221	ortholog
ABF-0014508	Details	CDS		ADT-0002034	ortholog
ABF-0020654	Details	CDS	ycdX	ADT-0000660	ortholog
ABF-0020652	Details	CDS	ycdY	ADT-0000659	ortholog
ABF-0047085	Details	CDS	yceB	ADT-0001847	ortholog
ABF-0017048	Details	CDS	grxB	ADT-0001846	ortholog
ABF-0017049	Details	CDS	mdtH	ADT-0001845	ortholog
ABF-0017052	Details	CDS	rimJ	ADT-0000658	ortholog
ABF-0017053	Details	CDS	yceH	ADT-0002924	ortholog
ABF-0046567	Details	CDS	mviM	ADT-0002925	ortholog
ABF-0017057	Details	CDS	mviN	ADT-0000657	ortholog
ABF-0017058	Details	CDS	argS	ADT-0001844	ortholog
ABF-0017061	Details	CDS	yecM	ADT-0002926	ortholog
ABF-0017062	Details	CDS	cutC	ADT-0000656	ortholog
ABF-0017064	Details	CDS	cmoB	ADT-0003919	ortholog
ABF-0017065	Details	CDS	cmoA	ADT-0003920	ortholog
ABF-0017066	Details	CDS	yecN	ADT-0000655	ortholog
ABF-0017069	Details	CDS	yecE	ADT-0002923	ortholog
ABF-0017071	Details	CDS	aspS	ADT-0001843	ortholog
ABF-0017073	Details	CDS	nudB	ADT-0001842	ortholog
ABF-0017074	Details	CDS	yebC	ADT-0001841	ortholog
ABF-0017075	Details	CDS	ruvC	ADT-0003918	ortholog
ABF-0017080	Details	CDS	ruvA	ADT-0001839	ortholog
ABF-0017081	Details	CDS	ruvB	ADT-0003917	ortholog
ABF-0017082	Details	CDS	znuB	ADT-0002918	ortholog
ABF-0017083	Details	CDS	znuC	ADT-0000652	ortholog
ABF-0017084	Details	CDS	znuA	ADT-0003915	ortholog
ABF-0017085	Details	CDS	yebA	ADT-0001837	ortholog
ABF-0047089	Details	CDS	lpxM	ADT-0002916	ortholog
ABF-0019963	Details	CDS	pykA	ADT-0001836	ortholog
ABF-0019962	Details	CDS	yebK	ADT-0001835	ortholog
ABF-0019961	Details	CDS	zwf	ADT-0000651	ortholog
ABF-0019960	Details	CDS	kdgA	ADT-0000650	ortholog
ABF-0019958	Details	CDS	purT	ADT-0001834	ortholog
ABF-0019957	Details	CDS	ptrB	ADT-0002911	ortholog
ABF-0019954	Details	CDS		ADT-0005614	ortholog
ABF-0019952	Details	CDS	holE	ADT-0001833	ortholog
ABF-0014651	Details	CDS	ftnA	ADT-0002912	ortholog
ABF-0061326	Details	ncRNA	ryeB	ADT-0006407	ortholog
ABF-0019565	Details	CDS	yebY	ADT-0000649	ortholog
ABF-0019566	Details	CDS		ADT-0001832	ortholog
ABF-0019567	Details	CDS	yeaQ	ADT-0000530	ortholog
ABF-0019568	Details	CDS		ADT-0001616	ortholog
ABF-0019569	Details	CDS		ADT-0001617	ortholog
ABF-0019570	Details	CDS		ADT-0003745	ortholog
ABF-0019572	Details	CDS		ADT-0003746	ortholog
ABF-0019575	Details	CDS	yeaH	ADT-0000612	ortholog
ABF-0019576	Details	CDS	yeaG	ADT-0000611	ortholog
ABF-0019577	Details	CDS	mipA	ADT-0003896	ortholog
ABF-0019578	Details	CDS	yeaE	ADT-0001795	ortholog
ABF-0019579	Details	CDS	yeaD	ADT-0000610	ortholog
ABF-0019580	Details	CDS	gapA	ADT-0000609	ortholog
ABF-0019582	Details	CDS	yeaA	ADT-0001794	ortholog
ABF-0019583	Details	CDS	yeaC	ADT-0003895	ortholog
ABF-0047095	Details	CDS	pncA	ADT-0000608	ortholog
ABF-0046569	Details	CDS	ansA	ADT-0000607	ortholog
ABF-0020616	Details	CDS	sppA	ADT-0000606	ortholog
ABF-0020613	Details	CDS	ydjA	ADT-0001792	ortholog
ABF-0047096	Details	CDS	topB	ADT-0003894	ortholog
ABF-0020629	Details	CDS		ADT-0001791	ortholog
ABF-0020627	Details	CDS	xthA	ADT-0000605	ortholog
ABF-0020625	Details	CDS	yicG	ADT-0001790	ortholog
ABF-0020623	Details	CDS	purU	ADT-0000604	ortholog
ABF-0020621	Details	CDS	ychJ	ADT-0000603	ortholog
ABF-0020620	Details	CDS	rssA	ADT-0001789	ortholog
ABF-0020648	Details	pseudogene	rssB	ADT-0001788	ortholog
ABF-0020647	Details	CDS	galU	ADT-0001787	ortholog
ABF-0020646	Details	CDS	hns	ADT-0000602	ortholog
ABF-0020645	Details	CDS	tdk	ADT-0003893	ortholog
ABF-0020642	Details	CDS	adhE	ADT-0000601	ortholog
ABF-0020639	Details	CDS	oppA	ADT-0003890	ortholog
ABF-0020638	Details	CDS	oppB	ADT-0003889	ortholog
ABF-0020637	Details	CDS	oppC	ADT-0003888	ortholog
ABF-0020636	Details	CDS	oppD	ADT-0003887	ortholog
ABF-0020635	Details	CDS	oppF	ADT-0003886	ortholog
ABF-0015510	Details	CDS	yciU	ADT-0000600	ortholog
ABF-0015511	Details	CDS	cls	ADT-0000599	ortholog
ABF-0015513	Details	CDS		ADT-0000598	ortholog
ABF-0015514	Details	CDS	yciI	ADT-0000597	ortholog
ABF-0015515	Details	CDS	tonB	ADT-0003885	ortholog
ABF-0015516	Details	CDS	yciA	ADT-0000596	ortholog
ABF-0015517	Details	CDS	yciB	ADT-0002879	ortholog
ABF-0015519	Details	CDS	yciC	ADT-0000595	ortholog
ABF-0015522	Details	CDS	ompW	ADT-0003884	ortholog
ABF-0015523	Details	CDS	kdgN	ADT-0000594	ortholog
ABF-0015527	Details	CDS	trpA	ADT-0002878	ortholog
ABF-0015528	Details	CDS	trpB	ADT-0000593	ortholog
ABF-0015529	Details	CDS	trpC	ADT-0000592	ortholog
ABF-0015530	Details	CDS	trpD	ADT-0000591	ortholog
ABF-0015532	Details	CDS	trpG	ADT-0000590	ortholog
ABF-0015533	Details	CDS	trpE	ADT-0000589	ortholog
ABF-0015534	Details	CDS	yciV	ADT-0003883	ortholog
ABF-0015535	Details	CDS	yciO	ADT-0001786	ortholog
ABF-0015536	Details	CDS	rluB	ADT-0001785	ortholog
ABF-0015537	Details	CDS	btuR	ADT-0000588	ortholog
ABF-0015538	Details	CDS	yciK	ADT-0000587	ortholog
ABF-0015540	Details	CDS	sohB	ADT-0001784	ortholog
ABF-0015543	Details	CDS		ADT-0002756	ortholog
ABF-0015544	Details	CDS		ADT-0003769	ortholog
ABF-0015546	Details	CDS	yciN	ADT-0000586	ortholog
ABF-0015549	Details	CDS	topA	ADT-0003881	ortholog
ABF-0015551	Details	CDS	cysB	ADT-0001783	ortholog
ABF-0015552	Details	CDS	nth	ADT-0000585	ortholog
ABF-0015553	Details	CDS	rsxE	ADT-0000584	ortholog
ABF-0015554	Details	CDS	rsxG	ADT-0000583	ortholog
ABF-0015555	Details	CDS	rsxD	ADT-0000582	ortholog
ABF-0015558	Details	CDS	rsxB	ADT-0001782	ortholog
ABF-0015559	Details	CDS	rsxA	ADT-0001781	ortholog
ABF-0015561	Details	CDS	ydgT	ADT-0003866	ortholog
ABF-0015564	Details	CDS	araA	ADT-0001780	ortholog
ABF-0015565	Details	CDS	araB	ADT-0001779	ortholog
ABF-0015566	Details	CDS	araF	ADT-0000581	ortholog
ABF-0015567	Details	CDS	araG	ADT-0000580	ortholog
ABF-0015568	Details	CDS	araH	ADT-0000579	ortholog
ABF-0015570	Details	CDS	ydgJ	ADT-0002867	ortholog
ABF-0015572	Details	CDS	yfeH	ADT-0000578	ortholog
ABF-0015573	Details	CDS		ADT-0002868	ortholog
ABF-0015574	Details	CDS	add	ADT-0003867	ortholog
ABF-0046570	Details	CDS	ydgA	ADT-0003868	ortholog
ABF-0020751	Details	CDS	manA	ADT-0001777	ortholog
ABF-0020752	Details	CDS	fumC	ADT-0000577	ortholog
ABF-0020753	Details	CDS	tus	ADT-0001776	ortholog
ABF-0020754	Details	CDS	ynfM	ADT-0001775	ortholog
ABF-0020755	Details	CDS	ynfL	ADT-0002869	ortholog
ABF-0020756	Details	CDS	dgsA	ADT-0000576	ortholog
ABF-0020757	Details	CDS	ynfK	ADT-0000575	ortholog
ABF-0020759	Details	CDS	ynfD	ADT-0001774	ortholog
ABF-0020760	Details	CDS	ynfB	ADT-0001773	ortholog
ABF-0020763	Details	CDS	ydfG	ADT-0001772	ortholog
ABF-0020764	Details	CDS	yafE	ADT-0002066	ortholog
ABF-0020765	Details	CDS		ADT-0003871	ortholog
ABF-0020766	Details	CDS		ADT-0003872	ortholog
ABF-0020773	Details	CDS		ADT-0000552	ortholog
ABF-0014642	Details	CDS		ADT-0000571	ortholog
ABF-0014644	Details	CDS		ADT-0000406	ortholog
ABF-0014645	Details	CDS		ADT-0002701	ortholog
ABF-0014647	Details	CDS		ADT-0002702	ortholog
ABF-0015328	Details	CDS		ADT-0002703	ortholog
ABF-0047106	Details	CDS		ADT-0002704	ortholog
ABF-0046571	Details	CDS		ADT-0003719	ortholog
ABF-0014625	Details	CDS		ADT-0002677	ortholog
ABF-0017128	Details	CDS	prtF	ADT-0004005	ortholog
ABF-0017127	Details	CDS	prtE	ADT-0000400	ortholog	ADT-0004006, ortholog
ABF-0017125	Details	CDS	inh	ADT-0001911	ortholog
ABF-0017122	Details	CDS	ytfG	ADT-0002299	ortholog
ABF-0017119	Details	CDS	srfA	ADT-0002875	ortholog
ABF-0017118	Details	CDS	srfB	ADT-0000570	ortholog
ABF-0017117	Details	CDS	srfC	ADT-0000569	ortholog
ABF-0017106	Details	CDS		ADT-0004310	ortholog
ABF-0017098	Details	CDS	sgaT	ADT-0000965	ortholog
ABF-0017097	Details	CDS		ADT-0003418	ortholog
ABF-0017095	Details	CDS		ADT-0000555	ortholog
ABF-0017092	Details	CDS		ADT-0003865	ortholog
ABF-0047108	Details	CDS	ogt	ADT-0003864	ortholog
ABF-0014559	Details	CDS	fnr	ADT-0003863	ortholog
ABF-0014558	Details	CDS	uspE	ADT-0001760	ortholog
ABF-0047109	Details	CDS	pntB	ADT-0000564	ortholog
ABF-0014633	Details	CDS	pntA	ADT-0000563	ortholog
ABF-0047110	Details	CDS	ydgH	ADT-0001759	ortholog
ABF-0014554	Details	CDS	kdsA	ADT-0002862	ortholog
ABF-0014556	Details	CDS	ychA	ADT-0000562	ortholog
ABF-0014557	Details	CDS	prmC	ADT-0000560	ortholog
ABF-0047111	Details	CDS	prfA	ADT-0000559	ortholog
ABF-0014552	Details	CDS	hemA	ADT-0000558	ortholog
ABF-0014551	Details	CDS	lolB	ADT-0001758	ortholog
ABF-0014550	Details	CDS	ispE	ADT-0001757	ortholog
ABF-0014549	Details	CDS	prsA	ADT-0001756	ortholog
ABF-0014604	Details	CDS		ADT-0003352	ortholog
ABF-0015343	Details	CDS	ychH	ADT-0000557	ortholog
ABF-0019030	Details	CDS	pth	ADT-0001755	ortholog
ABF-0019029	Details	CDS	ychF	ADT-0001754	ortholog
ABF-0019024	Details	CDS	dbpA	ADT-0003040	ortholog
ABF-0019022	Details	CDS		ADT-0001724	ortholog
ABF-0019021	Details	CDS		ADT-0001723	ortholog
ABF-0019020	Details	CDS		ADT-0002426	ortholog
ABF-0019019	Details	CDS	yddV	ADT-0001628	ortholog
ABF-0019017	Details	CDS	recB	ADT-0002562	ortholog
ABF-0019016	Details	CDS	recC	ADT-0002559	ortholog
ABF-0019013	Details	CDS	dspF	ADT-0001742	ortholog
ABF-0019012	Details	CDS	dspE	ADT-0003862	ortholog
ABF-0019006	Details	CDS	orfC	ADT-0000542	ortholog
ABF-0019004	Details	CDS	hrpK	ADT-0002735	ortholog
ABF-0019002	Details	CDS		ADT-0001744	ortholog
ABF-0018996	Details	CDS		ADT-0000543	ortholog
ABF-0018990	Details	CDS		ADT-0003240	ortholog
ABF-0018981	Details	CDS	dadA	ADT-0001796	ortholog
ABF-0018979	Details	CDS	fadR	ADT-0001797	ortholog
ABF-0018973	Details	CDS	dsbB	ADT-0000620	ortholog
ABF-0018970	Details	CDS	ycgN	ADT-0001799	ortholog
ABF-0018969	Details	CDS	ycgM	ADT-0001800	ortholog
ABF-0018968	Details	CDS	ycgL	ADT-0005602	ortholog
ABF-0018967	Details	CDS	minC	ADT-0000621	ortholog
ABF-0174088	Details	CDS	minD	ADT-0000622	ortholog
ABF-0018965	Details	CDS	minE	ADT-0000623	ortholog
ABF-0018963	Details	CDS	rnd	ADT-0001801	ortholog
ABF-0061333	Details	pseudogene	fadD	ADT-0004527	ortholog
ABF-0020158	Details	CDS	yeaZ	ADT-0001802	ortholog
ABF-0020159	Details	CDS	yoaA	ADT-0001803	ortholog
ABF-0020160	Details	CDS	yoaB	ADT-0000624	ortholog
ABF-0020162	Details	CDS	yoaH	ADT-0003901	ortholog
ABF-0020163	Details	CDS	pabB	ADT-0002887	ortholog
ABF-0020164	Details	CDS	yeaB	ADT-0000625	ortholog
ABF-0020166	Details	CDS	sdaA	ADT-0000626	ortholog
ABF-0020168	Details	CDS	yoaE	ADT-0001804	ortholog
ABF-0020172	Details	CDS	manX	ADT-0002888	ortholog
ABF-0020173	Details	CDS	manY	ADT-0000627	ortholog
ABF-0047122	Details	CDS	manZ	ADT-0000628	ortholog
ABF-0015352	Details	CDS	yobD	ADT-0000629	ortholog
ABF-0047123	Details	CDS	yebN	ADT-0002889	ortholog
ABF-0014519	Details	CDS	rrmA	ADT-0001805	ortholog
ABF-0014520	Details	CDS	cspC	ADT-0001806	ortholog
ABF-0046577	Details	CDS	yniA	ADT-0002893	ortholog
ABF-0014523	Details	CDS	yniB	ADT-0001807	ortholog
ABF-0014524	Details	CDS	kdgF	ADT-0003902	ortholog
ABF-0020174	Details	CDS	kduI	ADT-0001808	ortholog
ABF-0047127	Details	CDS	kduD	ADT-0000633	ortholog
ABF-0019626	Details	CDS	pelW	ADT-0002895	ortholog
ABF-0019625	Details	CDS	togM	ADT-0002896	ortholog
ABF-0174089	Details	CDS	togN	ADT-0002897	ortholog
ABF-0174090	Details	CDS	togA	ADT-0002898	ortholog
ABF-0047129	Details	CDS	togB	ADT-0002899	ortholog
ABF-0019629	Details	CDS	kdgM	ADT-0002900	ortholog
ABF-0019632	Details	CDS	paeX	ADT-0002901	ortholog
ABF-0019633	Details	CDS	ydjM	ADT-0000634	ortholog
ABF-0019634	Details	CDS	ydjN	ADT-0000635	ortholog
ABF-0019635	Details	CDS	osmE	ADT-0001809	ortholog
ABF-0019636	Details	CDS	nadE	ADT-0000636	ortholog
ABF-0020104	Details	CDS		ADT-0002902	ortholog
ABF-0020106	Details	CDS	ygbA	ADT-0002904	ortholog
ABF-0020107	Details	CDS	ihfA	ADT-0001810	ortholog
ABF-0020108	Details	CDS	pheT	ADT-0001811	ortholog
ABF-0020109	Details	CDS	pheS	ADT-0001812	ortholog
ABF-0020111	Details	CDS	rplT	ADT-0001813	ortholog
ABF-0020112	Details	CDS	rpmI	ADT-0001814	ortholog
ABF-0020113	Details	CDS	infC	ADT-0001815	ortholog
ABF-0020114	Details	CDS	thrS	ADT-0001816	ortholog
ABF-0020116	Details	CDS	yebO	ADT-0001817	ortholog
ABF-0020117	Details	CDS	kdgR	ADT-0001818	ortholog
ABF-0020118	Details	CDS	ogl	ADT-0001819	ortholog
ABF-0020122	Details	CDS	htpX	ADT-0001820	ortholog
ABF-0020123	Details	CDS		ADT-0003908	ortholog
ABF-0017756	Details	CDS	icd	ADT-0001824	ortholog
ABF-0017757	Details	CDS	rluE	ADT-0000638	ortholog
ABF-0017758	Details	CDS	ymfB	ADT-0000639	ortholog
ABF-0017759	Details	CDS	mnmA	ADT-0000640	ortholog
ABF-0017761	Details	CDS	hflD	ADT-0002909	ortholog
ABF-0017763	Details	CDS	purB	ADT-0000641	ortholog
ABF-0017764	Details	CDS	phoP	ADT-0002910	ortholog
ABF-0017765	Details	CDS	phoQ	ADT-0000642	ortholog
ABF-0017766	Details	CDS	ycfD	ADT-0000643	ortholog
ABF-0017768	Details	CDS	pepT	ADT-0000644	ortholog
ABF-0020788	Details	CDS	hecB	ADT-0003860	ortholog
ABF-0020785	Details	CDS		ADT-0003062	ortholog
ABF-0020784	Details	CDS	hrpN	ADT-0003846	ortholog
ABF-0020863	Details	CDS	hrpT	ADT-0001738	ortholog
ABF-0020864	Details	CDS	hrcC	ADT-0003847	ortholog
ABF-0020865	Details	CDS	hrpG	ADT-0001737	ortholog
ABF-0020866	Details	CDS	hrpF	ADT-0001736	ortholog
ABF-0019587	Details	CDS	hrpE	ADT-0003848	ortholog
ABF-0019588	Details	CDS	hrpD	ADT-0003849	ortholog
ABF-0019590	Details	CDS	hrcJ	ADT-0003850	ortholog
ABF-0019592	Details	CDS	hrpB	ADT-0003851	ortholog
ABF-0019593	Details	CDS	hrpA	ADT-0001735	ortholog
ABF-0019594	Details	CDS	hrpS	ADT-0003852	ortholog
ABF-0019598	Details	CDS	hrpY	ADT-0001734	ortholog
ABF-0019600	Details	CDS	hrpX	ADT-0003853	ortholog
ABF-0015577	Details	CDS	hrpL	ADT-0003854	ortholog
ABF-0015579	Details	CDS	hrpJ	ADT-0002851	ortholog
ABF-0015580	Details	CDS	hrcV	ADT-0000541	ortholog
ABF-0015581	Details	CDS	hrpQ	ADT-0002852	ortholog
ABF-0015582	Details	CDS	hrcN	ADT-0002853	ortholog
ABF-0015583	Details	CDS	hrpO	ADT-0000540	ortholog
ABF-0015584	Details	CDS	hrpP	ADT-0002855	ortholog
ABF-0015585	Details	CDS	hrcQ	ADT-0002856	ortholog
ABF-0015586	Details	CDS	hrcR	ADT-0000539	ortholog
ABF-0015587	Details	CDS	hrcS	ADT-0000538	ortholog
ABF-0015588	Details	CDS	hrcT	ADT-0002857	ortholog
ABF-0015589	Details	CDS	hrcU	ADT-0000536	ortholog
ABF-0015596	Details	CDS		ADT-0002840	ortholog
ABF-0015604	Details	CDS		ADT-0000748	ortholog
ABF-0015605	Details	CDS		ADT-0004067	ortholog
ABF-0015606	Details	CDS		ADT-0003020	ortholog
ABF-0015607	Details	CDS		ADT-0003021	ortholog
ABF-0015608	Details	CDS		ADT-0003022	ortholog
ABF-0015609	Details	CDS		ADT-0000749	ortholog
ABF-0015611	Details	CDS		ADT-0001688	ortholog
ABF-0015613	Details	CDS		ADT-0002749	ortholog
ABF-0015615	Details	CDS		ADT-0000494	ortholog
ABF-0015620	Details	CDS		ADT-0002844	ortholog
ABF-0015621	Details	CDS		ADT-0002843	ortholog
ABF-0015623	Details	CDS		ADT-0000532	ortholog
ABF-0015626	Details	pseudogene	gabD	ADT-0000531	ortholog
ABF-0020782	Details	CDS	goaG	ADT-0002842	ortholog
ABF-0020781	Details	CDS		ADT-0003842	ortholog
ABF-0020780	Details	CDS	ydcT	ADT-0001730	ortholog
ABF-0020779	Details	CDS	ydcE	ADT-0000574	ortholog
ABF-0020778	Details	CDS		ADT-0002695	ortholog
ABF-0020777	Details	CDS		ADT-0000802	ortholog
ABF-0020776	Details	CDS		ADT-0001623	ortholog
ABF-0047142	Details	CDS		ADT-0003073	ortholog
ABF-0020281	Details	CDS		ADT-0002344	ortholog
ABF-0020279	Details	CDS		ADT-0006332	ortholog
ABF-0020273	Details	CDS	narI	ADT-0002838	ortholog
ABF-0020272	Details	CDS	narJ	ADT-0000528	ortholog
ABF-0020271	Details	CDS	narH	ADT-0002837	ortholog
ABF-0020270	Details	CDS	narG	ADT-0002836	ortholog
ABF-0020265	Details	CDS	narK	ADT-0003832	ortholog
ABF-0020264	Details	CDS	narX	ADT-0000527	ortholog
ABF-0020263	Details	CDS	narL	ADT-0000526	ortholog
ABF-0020261	Details	CDS		ADT-0003831	ortholog
ABF-0020259	Details	CDS		ADT-0001727	ortholog
ABF-0020258	Details	CDS	prc	ADT-0000645	ortholog
ABF-0020257	Details	CDS	proQ	ADT-0002915	ortholog
ABF-0020256	Details	CDS	yebR	ADT-0000646	ortholog
ABF-0046579	Details	CDS	yebS	ADT-0001829	ortholog
ABF-0046580	Details	CDS	yebT	ADT-0003914	ortholog
ABF-0020254	Details	CDS		ADT-0001830	ortholog
ABF-0020253	Details	CDS	yebW	ADT-0001831	ortholog
ABF-0020250	Details	CDS		ADT-0003080	ortholog
ABF-0020247	Details	CDS		ADT-0005696	ortholog
ABF-0020245	Details	CDS		ADT-0006278	ortholog
ABF-0020242	Details	CDS		ADT-0006267	ortholog
ABF-0020238	Details	CDS		ADT-0003294	ortholog
ABF-0020293	Details	CDS		ADT-0000225	ortholog
ABF-0020298	Details	CDS		ADT-0006209	ortholog
ABF-0020299	Details	CDS		ADT-0003271	ortholog
ABF-0014727	Details	CDS		ADT-0000445	ortholog
ABF-0014740	Details	CDS	chaC	ADT-0002834	ortholog
ABF-0014745	Details	CDS	ychM	ADT-0003500	ortholog
ABF-0014746	Details	CDS		ADT-0002427	ortholog
ABF-0014748	Details	CDS	rstA	ADT-0001722	ortholog
ABF-0014749	Details	CDS	rstB	ADT-0001721	ortholog
ABF-0014750	Details	CDS	asr	ADT-0003499	ortholog
ABF-0014756	Details	CDS	ydgD	ADT-0003497	ortholog
ABF-0174083	Details	CDS		ADT-0000525	ortholog
ABF-0019314	Details	CDS	azoR	ADT-0001718	ortholog
ABF-0019313	Details	CDS	ynbE	ADT-0005562	ortholog
ABF-0019312	Details	CDS	ydbH	ADT-0000524	ortholog
ABF-0019308	Details	CDS	ldhA	ADT-0001717	ortholog
ABF-0019307	Details	CDS		ADT-0000523	ortholog
ABF-0019300	Details	CDS	ttcA	ADT-0001716	ortholog
ABF-0019298	Details	CDS	ydaN	ADT-0000522	ortholog
ABF-0019297	Details	CDS	mppA	ADT-0002421	ortholog
ABF-0019296	Details	CDS	mpaA	ADT-0001715	ortholog
ABF-0019295	Details	CDS	tpx	ADT-0001714	ortholog
ABF-0019293	Details	CDS		ADT-0002796	ortholog
ABF-0019292	Details	CDS		ADT-0003797	ortholog
ABF-0019282	Details	CDS	tyrR	ADT-0006306	ortholog
ABF-0019280	Details	CDS		ADT-0000521	ortholog
ABF-0019273	Details	CDS	ycjF	ADT-0000520	ortholog
ABF-0019272	Details	CDS	ycjX	ADT-0000519	ortholog
ABF-0019271	Details	CDS	pspC	ADT-0000518	ortholog
ABF-0019270	Details	CDS	pspB	ADT-0000517	ortholog
ABF-0019269	Details	CDS	pspA	ADT-0000516	ortholog
ABF-0019267	Details	CDS	pspF	ADT-0001713	ortholog
ABF-0019266	Details	CDS		ADT-0002750	ortholog
ABF-0019265	Details	CDS	sapA	ADT-0001712	ortholog
ABF-0019264	Details	CDS	sapB	ADT-0001711	ortholog
ABF-0019263	Details	CDS	sapC	ADT-0001710	ortholog
ABF-0019262	Details	CDS	sapD	ADT-0003487	ortholog
ABF-0019261	Details	CDS	sapF	ADT-0003486	ortholog
ABF-0019259	Details	CDS	fabI	ADT-0001709	ortholog
ABF-0019258	Details	CDS		ADT-0003826	ortholog
ABF-0019257	Details	CDS	ydeP	ADT-0000513	ortholog
ABF-0019254	Details	CDS	rnb	ADT-0000512	ortholog
ABF-0019252	Details	CDS	ydhF	ADT-0000511	ortholog
ABF-0019248	Details	CDS	kdgT	ADT-0002235	ortholog
ABF-0019247	Details	CDS	araD	ADT-0001706	ortholog
ABF-0047159	Details	CDS	osmB	ADT-0000510	ortholog
ABF-0047160	Details	CDS	yciH	ADT-0001705	ortholog
ABF-0020609	Details	CDS	pyrF	ADT-0001704	ortholog
ABF-0020608	Details	CDS	yciM	ADT-0001703	ortholog
ABF-0020607	Details	CDS	yciS	ADT-0003829	ortholog
ABF-0020606	Details	CDS	pgpB	ADT-0000505	ortholog
ABF-0020612	Details	CDS	ribA	ADT-0001701	ortholog
ABF-0020611	Details	CDS		ADT-0002823	ortholog
ABF-0020610	Details	CDS	acnA	ADT-0000504	ortholog
ABF-0014663	Details	CDS	gst	ADT-0001700	ortholog
ABF-0014664	Details	CDS	pdxY	ADT-0000503	ortholog
ABF-0014601	Details	CDS	tyrS	ADT-0000502	ortholog
ABF-0014600	Details	pseudogene	pdxH	ADT-0000501	ortholog
ABF-0014597	Details	CDS	ydhA	ADT-0000500	ortholog
ABF-0014596	Details	CDS	anmK	ADT-0000499	ortholog
ABF-0014594	Details	CDS	slyB	ADT-0001699	ortholog
ABF-0015312	Details	CDS	slyA	ADT-0000498	ortholog
ABF-0047163	Details	CDS	ydhL	ADT-0002820	ortholog
ABF-0047165	Details	CDS	gloA	ADT-0001698	ortholog
ABF-0014665	Details	CDS	rnt	ADT-0001697	ortholog
ABF-0014666	Details	CDS	grxD	ADT-0000497	ortholog
ABF-0014672	Details	CDS	ydhO	ADT-0001696	ortholog
ABF-0014676	Details	CDS	purR	ADT-0002817	ortholog
ABF-0020713	Details	CDS	cfa	ADT-0002818	ortholog
ABF-0020714	Details	CDS	ribC	ADT-0001695	ortholog
ABF-0020339	Details	CDS	yieL	ADT-0000482	ortholog
ABF-0020338	Details	CDS	yieC	ADT-0002808	ortholog
ABF-0020336	Details	CDS	arbF	ADT-0000480	ortholog
ABF-0020519	Details	CDS	bglG	ADT-0001681	ortholog
ABF-0047171	Details	CDS	pykF	ADT-0002806	ortholog
ABF-0047172	Details	CDS	lpp	ADT-0000479	ortholog
ABF-0020084	Details	CDS	ycfS	ADT-0001680	ortholog
ABF-0020085	Details	CDS	sufE	ADT-0001679	ortholog
ABF-0020086	Details	CDS	sufS	ADT-0001678	ortholog
ABF-0020087	Details	CDS	sufD	ADT-0003798	ortholog
ABF-0020088	Details	CDS	sufC	ADT-0003799	ortholog
ABF-0020089	Details	CDS	sufB	ADT-0003800	ortholog
ABF-0020090	Details	CDS	sufA	ADT-0001677	ortholog
ABF-0014493	Details	CDS		ADT-0000478	ortholog
ABF-0014494	Details	CDS	ydiI	ADT-0001676	ortholog
ABF-0014495	Details	CDS	ydiJ	ADT-0001675	ortholog
ABF-0047174	Details	CDS	ydiK	ADT-0002802	ortholog
ABF-0061327	Details	ncRNA	rprA	ADT-0006393	ortholog
ABF-0019893	Details	CDS	pps	ADT-0001674	ortholog
ABF-0019891	Details	CDS	ydiA	ADT-0000476	ortholog
ABF-0019890	Details	CDS	aroH	ADT-0000475	ortholog
ABF-0174126	Details	CDS	rmf	ADT-0005619	ortholog
ABF-0019887	Details	CDS	pqiB	ADT-0000662	ortholog
ABF-0019886	Details	CDS	pqiA	ADT-0000663	ortholog
ABF-0019884	Details	CDS	uup	ADT-0003922	ortholog
ABF-0019883	Details	CDS	rlmL	ADT-0003923	ortholog
ABF-0019882	Details	CDS	ycbX	ADT-0000664	ortholog
ABF-0019881	Details	CDS	ycbW	ADT-0001848	ortholog
ABF-0019877	Details	CDS	pyrD	ADT-0001849	ortholog
ABF-0019874	Details	CDS	ssuA	ADT-0003004	ortholog
ABF-0019870	Details	CDS	ssuB	ADT-0001194	ortholog
ABF-0046585	Details	CDS	pepN	ADT-0002929	ortholog
ABF-0019864	Details	CDS	pncB	ADT-0001850	ortholog
ABF-0020082	Details	CDS	asnS	ADT-0001851	ortholog
ABF-0020081	Details	CDS	ompF	ADT-0003927	ortholog
ABF-0020073	Details	CDS	aspC	ADT-0003925	ortholog
ABF-0020072	Details	CDS	ycbL	ADT-0000665	ortholog
ABF-0020071	Details	CDS	ycbK	ADT-0000666	ortholog
ABF-0020070	Details	CDS	ycbB	ADT-0002933	ortholog
ABF-0020068	Details	CDS	ydiU	ADT-0001673	ortholog
ABF-0020067	Details	CDS		ADT-0001672	ortholog
ABF-0020065	Details	CDS	lplA	ADT-0003801	ortholog
ABF-0020064	Details	CDS	nlpC	ADT-0003802	ortholog
ABF-0020062	Details	CDS	btuD	ADT-0003803	ortholog
ABF-0020061	Details	CDS	btuE	ADT-0001671	ortholog
ABF-0046586	Details	CDS	btuC	ADT-0001670	ortholog
ABF-0020054	Details	CDS	cobB	ADT-0001668	ortholog
ABF-0020053	Details	CDS	nagK	ADT-0001667	ortholog
ABF-0020052	Details	CDS	lolE	ADT-0003805	ortholog
ABF-0020051	Details	CDS		ADT-0003806	ortholog
ABF-0020050	Details	CDS	lolC	ADT-0003807	ortholog
ABF-0020047	Details	CDS	yegD	ADT-0000468	ortholog
ABF-0020045	Details	CDS	lfaA	ADT-0001708	ortholog
ABF-0020044	Details	CDS		ADT-0001707	ortholog
ABF-0015303	Details	CDS	lfaR	ADT-0000514	ortholog
ABF-0047178	Details	CDS	ycfJ	ADT-0000467	ortholog
ABF-0018001	Details	CDS	ndh	ADT-0002801	ortholog
ABF-0018000	Details	CDS	ycfP	ADT-0000466	ortholog
ABF-0017999	Details	CDS	nagZ	ADT-0002799	ortholog
ABF-0017998	Details	CDS	thiK	ADT-0002798	ortholog
ABF-0017997	Details	CDS	ycfM	ADT-0000465	ortholog
ABF-0017996	Details	CDS	ycfL	ADT-0002797	ortholog
ABF-0017994	Details	CDS	hinT	ADT-0000464	ortholog
ABF-0017991	Details	CDS		ADT-0002914	ortholog
ABF-0017988	Details	CDS	ptsG	ADT-0000463	ortholog
ABF-0017986	Details	CDS	ycfH	ADT-0000462	ortholog
ABF-0017985	Details	CDS	holB	ADT-0000461	ortholog
ABF-0017984	Details	CDS	tmk	ADT-0002795	ortholog
ABF-0017983	Details	CDS	yceG	ADT-0000460	ortholog
ABF-0017982	Details	CDS	pabC	ADT-0000459	ortholog
ABF-0017981	Details	CDS	fabF	ADT-0000458	ortholog
ABF-0047179	Details	CDS	acpP	ADT-0000457	ortholog
ABF-0047181	Details	CDS	fabG	ADT-0000456	ortholog
ABF-0020856	Details	CDS	fabD	ADT-0000455	ortholog
ABF-0020855	Details	CDS	fabH	ADT-0000454	ortholog
ABF-0020854	Details	CDS	plsX	ADT-0000453	ortholog
ABF-0020853	Details	CDS	rpmF	ADT-0000452	ortholog
ABF-0020852	Details	CDS	yceD	ADT-0000451	ortholog
ABF-0174136	Details	ncRNA		ADT-0006392	ortholog
ABF-0020851	Details	CDS	yceF	ADT-0003796	ortholog
ABF-0020850	Details	CDS	rluC	ADT-0000450	ortholog
ABF-0014584	Details	CDS	rne	ADT-0003795	ortholog
ABF-0014583	Details	CDS	yneC	ADT-0000449	ortholog
ABF-0019938	Details	CDS	pyrC	ADT-0003794	ortholog
ABF-0019939	Details	CDS	dinI	ADT-0001664	ortholog
ABF-0019942	Details	CDS	yceJ	ADT-0003793	ortholog
ABF-0019943	Details	CDS	yceI	ADT-0003791	ortholog
ABF-0019944	Details	CDS	yceA	ADT-0002792	ortholog
ABF-0019945	Details	CDS		ADT-0001662	ortholog
ABF-0019946	Details	CDS	htrB	ADT-0001661	ortholog
ABF-0019948	Details	CDS	opgH	ADT-0002791	ortholog
ABF-0019949	Details	CDS	opgG	ADT-0000448	ortholog
ABF-0014537	Details	CDS		ADT-0003790	ortholog
ABF-0014536	Details	CDS		ADT-0000447	ortholog
ABF-0014533	Details	CDS		ADT-0000446	ortholog
ABF-0014530	Details	CDS	ydcX	ADT-0001659	ortholog
ABF-0014529	Details	CDS	ycbG	ADT-0002787	ortholog
ABF-0019705	Details	CDS	ycbZ	ADT-0001647	ortholog
ABF-0019707	Details	CDS	fabA	ADT-0001646	ortholog
ABF-0019708	Details	CDS	betA	ADT-0000437	ortholog
ABF-0019709	Details	CDS	betB	ADT-0002786	ortholog
ABF-0019710	Details	CDS	betI	ADT-0002785	ortholog
ABF-0019714	Details	CDS	spiX	ADT-0001644	ortholog
ABF-0019718	Details	CDS		ADT-0002008	ortholog
ABF-0019720	Details	CDS	phoH	ADT-0000436	ortholog
ABF-0019721	Details	CDS	fliZ	ADT-0000435	ortholog
ABF-0019722	Details	CDS	fliA	ADT-0000434	ortholog
ABF-0019729	Details	CDS	vioA	ADT-0000432	ortholog
ABF-0019735	Details	CDS	fliC	ADT-0000430	ortholog
ABF-0017963	Details	CDS	fliD	ADT-0003788	ortholog
ABF-0017961	Details	CDS	fliS	ADT-0001643	ortholog
ABF-0017960	Details	CDS	fliT	ADT-0001642	ortholog
ABF-0017958	Details	CDS	fliE	ADT-0000429	ortholog
ABF-0017957	Details	CDS	fliF	ADT-0001641	ortholog
ABF-0017955	Details	CDS	fliG	ADT-0003787	ortholog
ABF-0017954	Details	CDS	fliH	ADT-0001640	ortholog
ABF-0017953	Details	CDS	fliI	ADT-0001639	ortholog
ABF-0017952	Details	CDS	fliJ	ADT-0001638	ortholog
ABF-0017951	Details	CDS	fliK	ADT-0003786	ortholog
ABF-0017950	Details	CDS	fliL	ADT-0001637	ortholog
ABF-0017949	Details	CDS	fliM	ADT-0001636	ortholog
ABF-0017948	Details	CDS	fliN	ADT-0001635	ortholog
ABF-0017947	Details	CDS	fliO	ADT-0001634	ortholog
ABF-0017946	Details	CDS	fliP	ADT-0001633	ortholog
ABF-0017945	Details	CDS	fliQ	ADT-0001632	ortholog
ABF-0017944	Details	CDS	fliR	ADT-0003785	ortholog
ABF-0017942	Details	CDS	flgL	ADT-0000428	ortholog
ABF-0017941	Details	CDS	flgK	ADT-0002777	ortholog
ABF-0017940	Details	CDS	flgJ	ADT-0000427	ortholog
ABF-0017939	Details	CDS	flgI	ADT-0000426	ortholog
ABF-0017938	Details	CDS	flgH	ADT-0000425	ortholog
ABF-0017937	Details	CDS	flgG	ADT-0002776	ortholog
ABF-0017936	Details	CDS	flgF	ADT-0002775	ortholog
ABF-0017935	Details	CDS	flgE	ADT-0002774	ortholog
ABF-0017934	Details	CDS	flgD	ADT-0000424	ortholog
ABF-0046587	Details	CDS	flgC	ADT-0002773	ortholog
ABF-0017931	Details	CDS	flgB	ADT-0000423	ortholog
ABF-0017930	Details	CDS	flgA	ADT-0001631	ortholog
ABF-0017928	Details	CDS	flgM	ADT-0001630	ortholog
ABF-0047190	Details	CDS	flgN	ADT-0001629	ortholog
ABF-0020521	Details	CDS	flhE	ADT-0000422	ortholog
ABF-0020520	Details	CDS	flhA	ADT-0000421	ortholog
ABF-0018748	Details	CDS	flhB	ADT-0000420	ortholog
ABF-0018749	Details	CDS	cheZ	ADT-0000419	ortholog
ABF-0018750	Details	CDS	cheY	ADT-0000418	ortholog
ABF-0018751	Details	CDS	cheB	ADT-0000417	ortholog
ABF-0018752	Details	CDS	cheR	ADT-0000416	ortholog
ABF-0018754	Details	CDS	cheD	ADT-0002772	ortholog
ABF-0018757	Details	CDS	cheA	ADT-0002770	ortholog
ABF-0018760	Details	CDS	motB	ADT-0000415	ortholog
ABF-0018761	Details	CDS	motA	ADT-0002769	ortholog
ABF-0018762	Details	CDS	flhC	ADT-0000414	ortholog
ABF-0018763	Details	CDS	flhD	ADT-0000413	ortholog
ABF-0018765	Details	CDS		ADT-0003784	ortholog
ABF-0018766	Details	CDS	dsrB	ADT-0000412	ortholog
ABF-0018770	Details	CDS	yeeO	ADT-0002986	ortholog
ABF-0018771	Details	CDS	cybC	ADT-0001763	ortholog
ABF-0018772	Details	CDS	cel5Z	ADT-0002419	ortholog
ABF-0020510	Details	CDS	pgsA	ADT-0000739	ortholog
ABF-0020511	Details	CDS	uvrC	ADT-0000740	ortholog
ABF-0020512	Details	CDS	uvrY	ADT-0000741	ortholog
ABF-0020514	Details	CDS	yecF	ADT-0001932	ortholog
ABF-0020517	Details	CDS	cycA	ADT-0001933	ortholog
ABF-0020518	Details	CDS		ADT-0000744	ortholog
ABF-0018737	Details	CDS		ADT-0003335	ortholog
ABF-0018735	Details	CDS		ADT-0005464	ortholog
ABF-0017449	Details	CDS		ADT-0002712	ortholog
ABF-0017426	Details	CDS		ADT-0004378	ortholog
ABF-0017420	Details	CDS	ggt	ADT-0004349	ortholog
ABF-0017419	Details	CDS		ADT-0000941	ortholog
ABF-0017403	Details	CDS	nirE	ADT-0000753	ortholog
ABF-0017402	Details	CDS	nasA	ADT-0002961	ortholog
ABF-0017399	Details	CDS	nasD	ADT-0002958	ortholog
ABF-0017398	Details	CDS	nasE	ADT-0002957	ortholog
ABF-0017397	Details	CDS	nasF	ADT-0000754	ortholog
ABF-0017395	Details	CDS	nasR	ADT-0002955	ortholog
ABF-0017383	Details	CDS	fdhE	ADT-0000755	ortholog
ABF-0017381	Details	CDS	yfaV	ADT-0001413	ortholog
ABF-0017379	Details	CDS		ADT-0004274	ortholog
ABF-0017378	Details	CDS		ADT-0004275	ortholog
ABF-0017367	Details	CDS		ADT-0000756	ortholog
ABF-0017364	Details	CDS	ylaC	ADT-0002952	ortholog
ABF-0017342	Details	CDS	ybiT	ADT-0002951	ortholog
ABF-0017340	Details	CDS	pab	ADT-0003953	ortholog
ABF-0017335	Details	CDS	nuoN	ADT-0002950	ortholog
ABF-0017334	Details	CDS	nuoM	ADT-0002949	ortholog
ABF-0017333	Details	CDS	nuoL	ADT-0002947	ortholog
ABF-0017331	Details	CDS	nuoK	ADT-0000761	ortholog
ABF-0017330	Details	CDS	nuoJ	ADT-0002946	ortholog
ABF-0017329	Details	CDS	nuoI	ADT-0000762	ortholog
ABF-0017327	Details	CDS	nuoH	ADT-0000763	ortholog
ABF-0017326	Details	CDS	nuoG	ADT-0000764	ortholog
ABF-0017325	Details	CDS	nuoF	ADT-0002944	ortholog
ABF-0017324	Details	CDS	nuoE	ADT-0000765	ortholog
ABF-0017323	Details	CDS	nuoC	ADT-0000766	ortholog
ABF-0017322	Details	CDS	nuoB	ADT-0000767	ortholog
ABF-0046520	Details	CDS	nuoA	ADT-0000768	ortholog
ABF-0015101	Details	CDS	pecT	ADT-0000769	ortholog
ABF-0020595	Details	CDS	yfbQ	ADT-0001941	ortholog
ABF-0020594	Details	CDS	yfbR	ADT-0001942	ortholog
ABF-0020593	Details	CDS	yfbS	ADT-0002942	ortholog
ABF-0020591	Details	CDS	yfbT	ADT-0000771	ortholog
ABF-0020590	Details	CDS	yfbU	ADT-0000772	ortholog
ABF-0020589	Details	CDS	yfbV	ADT-0000773	ortholog
ABF-0020586	Details	CDS	ackA	ADT-0001943	ortholog
ABF-0020585	Details	CDS	pta	ADT-0001944	ortholog
ABF-0020584	Details	CDS	yfcD	ADT-0002941	ortholog
ABF-0020583	Details	CDS	yfcE	ADT-0000774	ortholog
ABF-0020869	Details	CDS	yfcG	ADT-0001946	ortholog
ABF-0020871	Details	CDS	yfcH	ADT-0003948	ortholog
ABF-0020872	Details	CDS	hisP	ADT-0001948	ortholog
ABF-0020873	Details	CDS	hisM	ADT-0004072	ortholog
ABF-0014704	Details	CDS	hisQ	ADT-0004073	ortholog
ABF-0014703	Details	CDS	hisJ	ADT-0001949	ortholog
ABF-0014700	Details	CDS	ubiX	ADT-0001950	ortholog
ABF-0017778	Details	CDS	purF	ADT-0001951	ortholog
ABF-0017779	Details	CDS	cvpA	ADT-0001952	ortholog
ABF-0017781	Details	CDS	dedD	ADT-0004074	ortholog
ABF-0017782	Details	CDS	folC	ADT-0001953	ortholog
ABF-0017783	Details	CDS	accD	ADT-0004076	ortholog
ABF-0017787	Details	CDS	dedA	ADT-0001954	ortholog
ABF-0017788	Details	CDS	truA	ADT-0004078	ortholog
ABF-0017789	Details	CDS	usg	ADT-0001955	ortholog
ABF-0017790	Details	CDS	pdxB	ADT-0001956	ortholog
ABF-0017798	Details	CDS	flk	ADT-0003029	ortholog
ABF-0017799	Details	CDS	fabB	ADT-0004079	ortholog
ABF-0017800	Details	CDS	mnmC	ADT-0000776	ortholog
ABF-0017801	Details	CDS		ADT-0000395	ortholog
ABF-0017802	Details	CDS		ADT-0002166	ortholog
ABF-0017803	Details	CDS		ADT-0002165	ortholog
ABF-0017805	Details	CDS		ADT-0000258	ortholog
ABF-0017806	Details	CDS		ADT-0000920	ortholog
ABF-0017807	Details	CDS		ADT-0000919	ortholog
ABF-0017808	Details	CDS		ADT-0002092	ortholog
ABF-0017810	Details	CDS	yfcL	ADT-0001957	ortholog
ABF-0046664	Details	CDS		ADT-0001958	ortholog
ABF-0015412	Details	CDS	yfcA	ADT-0001959	ortholog
ABF-0015410	Details	CDS	mepA	ADT-0004080	ortholog
ABF-0015407	Details	CDS	prmB	ADT-0001960	ortholog
ABF-0015405	Details	CDS	yfcN	ADT-0000777	ortholog
ABF-0015403	Details	CDS	sixA	ADT-0004083	ortholog
ABF-0015399	Details	CDS	yfcX	ADT-0004085	ortholog
ABF-0015398	Details	CDS	fadI	ADT-0004086	ortholog
ABF-0015396	Details	CDS	yfcZ	ADT-0001961	ortholog
ABF-0015394	Details	CDS	fadL	ADT-0003035	ortholog
ABF-0015393	Details	CDS	mqo	ADT-0004088	ortholog
ABF-0015389	Details	CDS	vacJ	ADT-0001962	ortholog
ABF-0015387	Details	CDS	nipE	ADT-0000781	ortholog
ABF-0019143	Details	CDS	avrL	ADT-0003568	ortholog
ABF-0018256	Details	CDS	cbsC	ADT-0002453	ortholog
ABF-0018255	Details	CDS	cbsE	ADT-0002455	ortholog
ABF-0018254	Details	CDS	cbsB	ADT-0002456	ortholog
ABF-0018252	Details	CDS	cbsA	ADT-0002459	ortholog
ABF-0018248	Details	CDS		ADT-0003705	ortholog
ABF-0018246	Details	CDS		ADT-0000783	ortholog
ABF-0018241	Details	CDS		ADT-0003037	ortholog
ABF-0018239	Details	CDS	outM	ADT-0000787	ortholog
ABF-0018238	Details	CDS	outL	ADT-0000788	ortholog
ABF-0018237	Details	CDS	outK	ADT-0000789	ortholog
ABF-0018236	Details	CDS	outJ	ADT-0000790	ortholog
ABF-0018235	Details	CDS	outI	ADT-0000791	ortholog
ABF-0018234	Details	CDS	outH	ADT-0000792	ortholog
ABF-0018233	Details	CDS	outG	ADT-0005678	ortholog
ABF-0018232	Details	CDS	outF	ADT-0000793	ortholog
ABF-0018231	Details	CDS	outE	ADT-0000794	ortholog
ABF-0018230	Details	CDS	outD	ADT-0000795	ortholog
ABF-0018229	Details	CDS	outC	ADT-0000796	ortholog
ABF-0018223	Details	CDS	outB	ADT-0003578	ortholog
ABF-0018222	Details	CDS	outS	ADT-0000799	ortholog
ABF-0018221	Details	CDS	yfdZ	ADT-0000800	ortholog
ABF-0018219	Details	CDS	dat	ADT-0003577	ortholog
ABF-0018218	Details	CDS		ADT-0002572	ortholog
ABF-0018211	Details	CDS		ADT-0004056	ortholog
ABF-0018208	Details	CDS		ADT-0001324	ortholog
ABF-0018207	Details	CDS		ADT-0001980	ortholog
ABF-0018200	Details	CDS	ganL	ADT-0001982	ortholog
ABF-0018198	Details	CDS	ganB	ADT-0001984	ortholog
ABF-0018196	Details	CDS	ganA	ADT-0004096	ortholog
ABF-0018195	Details	CDS	ganG	ADT-0004097	ortholog
ABF-0018193	Details	CDS	ganF	ADT-0004098	ortholog
ABF-0018192	Details	CDS	ganE	ADT-0001983	ortholog
ABF-0018190	Details	CDS	ganK	ADT-0003042	ortholog
ABF-0014586	Details	CDS	pelI	ADT-0001495	ortholog
ABF-0017130	Details	CDS	rspA	ADT-0001439	ortholog
ABF-0017131	Details	CDS	rspB	ADT-0001440	ortholog
ABF-0017135	Details	CDS	ydfJ	ADT-0003562	ortholog
ABF-0017136	Details	CDS	ydfI	ADT-0001441	ortholog
ABF-0017137	Details	CDS	ydfH	ADT-0001442	ortholog
ABF-0017140	Details	CDS	tauB	ADT-0003736	ortholog
ABF-0017151	Details	CDS		ADT-0004251	ortholog
ABF-0017152	Details	CDS		ADT-0004252	ortholog
ABF-0017153	Details	CDS		ADT-0004253	ortholog
ABF-0017154	Details	CDS		ADT-0002219	ortholog
ABF-0046680	Details	CDS		ADT-0002447	ortholog
ABF-0017160	Details	CDS	folD	ADT-0000811	ortholog
ABF-0017161	Details	CDS	ybcJ	ADT-0000812	ortholog
ABF-0017162	Details	CDS	cysS	ADT-0001972	ortholog
ABF-0017163	Details	CDS		ADT-0001973	ortholog
ABF-0017165	Details	CDS	ppiB	ADT-0000813	ortholog
ABF-0017168	Details	CDS	purE	ADT-0001974	ortholog
ABF-0017169	Details	CDS	purK	ADT-0001975	ortholog
ABF-0017172	Details	CDS	sdaC	ADT-0001976	ortholog
ABF-0017173	Details	CDS	sdaB	ADT-0001977	ortholog
ABF-0017175	Details	CDS		ADT-0003047	ortholog
ABF-0017176	Details	CDS		ADT-0003046	ortholog
ABF-0017179	Details	CDS	pstB	ADT-0003045	ortholog
ABF-0017180	Details	CDS	pstA	ADT-0003044	ortholog
ABF-0017181	Details	CDS	pstC	ADT-0003043	ortholog
ABF-0017182	Details	CDS	ppk	ADT-0001978	ortholog
ABF-0017183	Details	CDS	ppx	ADT-0001979	ortholog
ABF-0017186	Details	CDS	ybdQ	ADT-0000444	ortholog
ABF-0017188	Details	CDS		ADT-0002790	ortholog
ABF-0017189	Details	CDS	yccA	ADT-0001655	ortholog
ABF-0017190	Details	CDS	yccK	ADT-0001654	ortholog
ABF-0017191	Details	CDS	yccX	ADT-0000441	ortholog
ABF-0017193	Details	CDS	hspQ	ADT-0001653	ortholog
ABF-0017195	Details	CDS	yccU	ADT-0000440	ortholog
ABF-0018830	Details	CDS		ADT-0001652	ortholog
ABF-0018829	Details	CDS	mgsA	ADT-0001651	ortholog
ABF-0018828	Details	CDS	helD	ADT-0002788	ortholog
ABF-0018827	Details	CDS	yccF	ADT-0001650	ortholog
ABF-0018826	Details	CDS	yccS	ADT-0001649	ortholog
ABF-0018824	Details	CDS	sxy	ADT-0000439	ortholog
ABF-0018823	Details	CDS	sulA	ADT-0001648	ortholog
ABF-0018822	Details	CDS	ompA	ADT-0003789	ortholog
ABF-0018819	Details	CDS	yajO	ADT-0000819	ortholog
ABF-0018817	Details	CDS	nupC	ADT-0001985	ortholog
ABF-0018816	Details	CDS	mdtA	ADT-0001986	ortholog
ABF-0018813	Details	CDS	yegB	ADT-0004105	ortholog
ABF-0018811	Details	CDS	baeR	ADT-0001987	ortholog
ABF-0018809	Details	CDS		ADT-0001990	ortholog
ABF-0018808	Details	CDS	yegQ	ADT-0004102	ortholog
ABF-0174137	Details	ncRNA	cyaR	ADT-0006394	ortholog
ABF-0046687	Details	CDS	psiE	ADT-0000820	ortholog
ABF-0018804	Details	CDS	yegT	ADT-0000377	ortholog
ABF-0018803	Details	CDS	lffE	ADT-0000376	ortholog
ABF-0018802	Details	CDS		ADT-0000375	ortholog
ABF-0018801	Details	CDS	lffR	ADT-0002671	ortholog
ABF-0018800	Details	CDS		ADT-0001567	ortholog
ABF-0018797	Details	CDS	thiD	ADT-0000821	ortholog
ABF-0018796	Details	CDS	thiM	ADT-0000822	ortholog
ABF-0018787	Details	CDS		ADT-0000899	ortholog
ABF-0018784	Details	CDS		ADT-0000824	ortholog
ABF-0014502	Details	CDS		ADT-0000825	ortholog
ABF-0046689	Details	CDS		ADT-0003049	ortholog
ABF-0014501	Details	CDS		ADT-0003048	ortholog
ABF-0014499	Details	CDS	guaA	ADT-0000826	ortholog
ABF-0014498	Details	CDS	guaB	ADT-0000827	ortholog
ABF-0020156	Details	CDS	xseA	ADT-0004117	ortholog
ABF-0020154	Details	CDS	prt1	ADT-0001994	ortholog
ABF-0020153	Details	CDS		ADT-0004116	ortholog
ABF-0020152	Details	CDS	yfgJ	ADT-0005683	ortholog
ABF-0020151	Details	CDS	der	ADT-0000829	ortholog
ABF-0020149	Details	CDS	yfgL	ADT-0006314	ortholog
ABF-0020148	Details	CDS	yfgM	ADT-0000830	ortholog
ABF-0020147	Details	CDS	hisS	ADT-0000831	ortholog
ABF-0020146	Details	CDS	ispG	ADT-0003060	ortholog
ABF-0020145	Details	CDS	yfgA	ADT-0003059	ortholog
ABF-0020144	Details	CDS		ADT-0003057	ortholog
ABF-0020143	Details	CDS	rlmN	ADT-0003056	ortholog
ABF-0020141	Details	CDS	ndk	ADT-0000832	ortholog
ABF-0020136	Details	CDS	sseB	ADT-0001998	ortholog
ABF-0020133	Details	CDS	pepB	ADT-0004118	ortholog
ABF-0020131	Details	CDS	iscX	ADT-0001999	ortholog
ABF-0020130	Details	CDS	fdx	ADT-0002000	ortholog
ABF-0020129	Details	CDS	hscA	ADT-0002001	ortholog
ABF-0020128	Details	CDS	hscB	ADT-0002002	ortholog
[truncated: 849 more rows]
