# Supplementary material for: Identification of host-microbe interaction factors in the genomes of soft rot-associated pathogens Dickeya dadantii 3937 and Pectobacterium carotovorum WPP14 with supervised machine learning
Source: BMC Genomics. 2014 Jun 21;15:508. doi: 10.1186/1471-2164-15-508 (PMC4079955; doi:10.1186/1471-2164-15-508)
Supplement: Supplementary file 3 — Additional file 3: Functional genomics data sets used in this study. (a) Data sets generated from microarray or proteomics studies. (b) Binding sites prediction of 32 putative transcriptional factors that may be related with host-microbe interactions. (ZIP 34 KB) [file 12864_2013_6186_MOESM3_ESM.zip]

Archive with 2 entries (2 files):
- 2479885711167141_add3a.doc
- 2479885711167141_add3b.doc
