# Supplementary material for: Identification of host-microbe interaction factors in the genomes of soft rot-associated pathogens Dickeya dadantii 3937 and Pectobacterium carotovorum WPP14 with supervised machine learning
Source: BMC Genomics. 2014 Jun 21;15:508. doi: 10.1186/1471-2164-15-508 (PMC4079955; doi:10.1186/1471-2164-15-508)
Supplement: Supplementary file 5 — Additional file 5: (a) List of selected attributes with importance measurement score and subsets of attributes defined to be used in data decay analysis for Dickeya dadantii 3937 and Pectobacterium carotovorum WPP14, (b) probability score plot used to define a compact set of attributes for both strains. (ZIP 1 MB) [file 12864_2013_6186_MOESM5_ESM.zip]

Archive with 2 entries (2 files):
- 2479885711167141_add5a.xls
- 2479885711167141_add5b.jpeg
