# Supplementary material for: Identification of host-microbe interaction factors in the genomes of soft rot-associated pathogens Dickeya dadantii 3937 and Pectobacterium carotovorum WPP14 with supervised machine learning
Source: BMC Genomics. 2014 Jun 21;15:508. doi: 10.1186/1471-2164-15-508 (PMC4079955; doi:10.1186/1471-2164-15-508)
Supplement: Supplementary file 5 — Additional file 5: (a) List of selected attributes with importance measurement score and subsets of attributes defined to be used in data decay analysis for Dickeya dadantii 3937 and Pectobacterium carotovorum WPP14, (b) probability score plot used to define a compact set of attributes for both strains. (ZIP 1 MB) [file 12864_2013_6186_MOESM5_ESM.zip › 2479885711167141_add5a.xls]

## Sheet: Supple_File4a_Dd3937_selected_f
Dd3937				WPP14
index	Attribute*	ImportanceScore**	index of subset of data***	index	Attribute*	ImportanceScore**	index of subset of data***
1	Gene clusters generated from clustering real value of similarity hits of target genes to 239 gamma-proteobacteria	15.13	D9	1	Gene clusters generated from clustering count of similarity hits of target genes to 294 bacteria strains	5.06	D11
2	Plant_sum_pct_Hits	9.38		2	operon prediction	4.96
3	operon prediction	9.1		3	Plant_sumpctHits	4.89
4	Dd3937_gene_cluster_294_count	7.45		4	ratioCount_Facultative_anaerobic	3.67
5	COGFun_category	7.08		5	CAI (arabidopsis)	3.58
6	Gene_neighbor_distance_150bp	6.83		6	Enterobacteriales_sumHits	3.48
7	Gene clusters generated from clustering count of similarity hits of target genes to 239 gamma-proteobacteria	6.82		7	Gene clusters generated from clustering real value of similarity hits of target genes to 294 bacteria strains	3.39
8	F1_1_1_16	5.22		8	Anaerobic_sumHits	3.34
9	sum of similarity hits to anaerobic strains	5.22		9	ratioCladepct_Facultative_anaerobic	3.34
10	F7_1_1_16	4.6		10	Enterobacteriales_countHits	3.17
11	ratio of sum of similarity hits to animal associated organisms versus sum to plant associated organisms	4.43		11	sum of similarity hits to gammaproteobacteria	3.05
12	cellular localization prediction	3.91		12	Gamma_pctHits	3	D10
13	sum of similarity hits to gammaproteobacteria	3.89		13	Animal_sumHits	2.84
14	Nonpathgen_sumHits	3.85		14	F1_1_1_12	2.8
15	Animal_cladepctHits	3.52		15	Animal_avgpctHits	2.68
16	bindingSite_kdgR	3.38	D8	16	cellular localization prediction	2.62
17	Facultative_sumHits	3.27		17	Facultative_countHits	2.5
18	F2_1_8_11	3.19		18	ratioSum_Animal_Plant	2.36
19	Enterobacteriales_sumHits	3.07		19	Specialized_avgpctHits	2.36
20	ratioCount_Animal_no	2.97		20	Anaerobic_totalpctHits	2.24
21	Specialized_avgHits	2.87		21	Animal_countHits	2.11
22	Gene_neighbor_distance_300bp	2.78		22	Facultative_cladepctHits	2.11	D9
23	ratioSum_No_Plant	2.75		23	Anaerobic_countHits	2.05
24	Animal_avgHits	2.71		24	endo_ratio_pct	1.86
25	bindingSite_FUR	2.61		25	ratioCount_Host_Multiple	1.77
26	Animal_sumHits	2.57	D7	26	F1_1_1_16	1.51
27	HostAssociated_sumHits	2.47		27	Multiple_sumHits	1.49
28	HostAssociated_countHits	2.46		28	ratioSum_Animal_no	1.48
29	F5_1_6_3	2.18		29	Alteromonadales_avgHits	1.32
30	Plant_totalpctHits	2.17		30	Nonpathgen_cladepctHits	1.3
31	Specialized_sumHits	2.12		31	Gene_neighbor_distance_300bp	1.29
32	F1_1_1_12	1.79		32	F2_1_1_6	1.27	D8
33	Nonpathgen_avgHits	1.72		33	Pasteurellales_avgHits	1.24
34	Gamma_countHits	1.7		34	Anaerobic_avgpctHits	1.24
35	Gene clusters generated from clustering real value of similarity hits of target genes to 294 bacteria strains	1.6		35	Aerobic_sumHits	1.23
36	Alteromonadales_avgHits	1.59	D6	36	Facultative_sumHits	1.23
37	ratioAvg_Facultative_anaerobic	1.56		37	ratioSum_No_Plant	1.23
38	Anaerobic_avgHits	1.54		38	Aquatic_avgHits	1.2
39	F6_2_1_7	1.42		39	Alteromonadales_avgpctHits	1.17
40	Anaerobic_avgpctHits	1.39		40	Nonpathogen_sumHits	1.17
41	F5_1_3_2	1.37		41	COGFun_category	1.17
42	GC content	1.21		42	ratioCount_Aerobic_Anaerobic	1.16	D7
43	ratioCount_Animal_Plant	1.18		43	F5_1_6_1	1.15
44	F2_1_8_18	1.13		44	F6_2_2_5	1.06
45	Animal_sumpctHits	1.02		45	Host_associated_countHits	1.05
46	Facultative_avgHits	1.01	D5	46	F5_1_6_3	1.03
47	F7_1_1_12	1		47	GC content	1.01
48	Enterobacteriales_totalpctHits	1		48	561230	0.95
49	CAI (homosapiens)	0.96		49	Anaerobic_avgHits	0.92
50	Multiple_sumHits	0.92		50	F5_1_1_3	0.91
51	Enterobacteriales_avgHits	0.83		51	ratioSum_Aerobic_Anaerobic	0.86
52	100017	0.68		52	Multiple_cladepctHits	0.84	D6
53	Vibrionales_sumHits	0.66		53	Animal_totalpctHits	0.77
54	F2_1_1_4	0.61		54	ratioCladepct_Aquatic_Host	0.76
55	F5_1_7_3	0.61		55	ratioAvg_No_Plant	0.74
56	genomic islands	0.57	D4	56	Nonpathogen_avgHits	0.71
57	Gene clusters generated from clustering count of similarity hits of target genes to 58 non-gammaproteobacteria strains	0.53		57	F1_1_1_2	0.71
58	Gamma_pctHits	0.51		58	F3_1_1_2	0.71
59	Facultative_cladepctHits	0.5		59	Specialized_avgHits	0.7
60	F1_2_1_192	0.47		60	F5_2_2_2	0.65
61	F5_1_5_2	0.47		61	Aerobic_avgHits	0.57
62	Nonpathgen_avgpctHits	0.46		62	F7_1_1_12	0.55	D5
63	F1_2_1_314	0.45		63	Gamma_countHits	0.5
64	100019	0.43		64	Gene clusters generated from clustering real value of similarity hits of target genes to 239 gamma-proteobacteria	0.5
65	F6_2_2_7	0.41		65	100013	0.48
66	291112	0.39	D3	66	F5_1_6_2	0.46
67	399741	0.36		67	Specialized_sumHits	0.45
68	Gamma_avgHits	0.36		68	Anaerobic_cladepctHits	0.44
69	ratioCladepct_Aerobic_Anaerobic	0.36		69	ratioCount_Multiple_Specialized	0.44
70	CAI	0.35		70	100000	0.44
71	PH acid stress #	0.3		71	ratioAvg_Aquatic_Multiple	0.42
72	PecS mutant #	0.3		72	561229	0.41	D4
73	579405	0.28		73	F1_2_1_190	0.4
74	561230	0.25		74	Vibrionales_sumHits	0.39
75	Gene clusters generated from clustering real value of similarity hits of target genes to 58 non-gammaproteobacteria strains	0.23		75	579405	0.39
76	F3_1_1_2	0.23	D2	76	Vibrionales_avgHits	0.38
77	CAI (K12)	0.22		77	Aquatic_avgpctHits	0.37
78	100014	0.22		78	F1_1_1_7	0.37
79	218491	0.22		79	fingerprint class	0.37
80	100013	0.21		80	Pasteurellales_sumHits	0.36
81	F1_1_1_2	0.19		81	Dd3937_gene_cluster_239_count	0.33
82	F5_1_6_1	0.19		82	Enterobacteriales_avgHits	0.27	D3
83	484021	0.11		83	Animal_cladepctHits	0.26
84	Aerobic/Anaerobic shift #	0.1		84	Multiple_avgHits	0.25
85	Phylogenetic Conservation	0.04		85	100019	0.25
86	genomic islands	0.04	D1	86	PasteurellalestaxonomyIDOfCount	0.24
87	100018	0.04		87	Enterobacteriales_sumpctHits	0.23
88	F7_1_1_11	0		88	ratioAvg_Animal_Plant	0.23
89	561229	0		89	399741	0.23
90	bindingSite_pecS	0		90	F1_1_1_4	0.23
91	bindingSite_hrpL	0		91	Thiotrichales_sumHits	0.21
92	bindingSite_ExuR_UxuR	0		92	F5_1_7_3	0.2	D2
93	bindingSite_FNR	0		93	CAI (K12)	0.2
94	bindingSite_ECA3649	0		94	ratioCladepct_Aerobic_Anaerobic	0.17
95	SCRI1043 DsbA #	0		95	endo_ratio_sum	0.16
96	YpCO92 plague isolates #	0	ALL	96	ratioAvg_Host_Specialized	0.16
97	SCRI1043 stem isolates #	0		97	100011	0.16
98	TH response #	0		98	100017	0.14
99	phenolic acid response #	0		99	100008	0.13
100	Jasmonic acid response #	0		100	Animal_sumpctHits	0.11
101	phoP_normalized #	0		101	507522	0.11
102	264730	-0.02		102	totalClass	0.11	D1
103	100003	-0.04		103	100003	0.09
104	100022	-0.08		104	100010	0.09
105	potato juice response #	-0.08		105	100015	0.08
				106	399742	0.08
				107	Enterobacteriales_totalpctHits	0.06
				108	100007	0.06
				109	SCRI1043 DsbA #	0.05
				110	218491	0.03
				111	Enterobacteriales_avgpctHits	0
				112	F1_2_1_254	0	ALL
				113	F1_2_1_314	0
				114	Gene clusters generated from clustering real value of similarity hits of target genes to 58 non-gammaproteobacteria strains	0
				115	Gene clusters generated from clustering count of similarity hits of target genes to 58 non-gammaproteobacteria strains	0
				116	CAI	0
				117	Gene_neighbor_distance_150bp	0
				118	genomic islands	0
				119	SCRI1043 tuber isolates #	0
				120	SCRI1043 stem isolates #	0
				121	100026	-0.02
	*: 6digit number indicate strain taxonomy ID listed in Supplemental File 2a and 2b. Abbreviation please refer to Supplemental File 2c and 2d. Attribute starts with capital F followed by 4 numbers indicates the index of computed physicochemical properties of proteins and peptides from their primary sequences (Li et al. 2006; Rao et al., 2011). Category for protein and peptides features: F1.1: Amin…
	**: denote importance score generated in random forest learner
	***: denote the subset of data at window size of 10 used in data set decay analysis
	#: denote attributes data sets generated from microarray or proteomics studies as listed in Supplemental File 3a
