# Supplementary material for: Identification of host-microbe interaction factors in the genomes of soft rot-associated pathogens Dickeya dadantii 3937 and Pectobacterium carotovorum WPP14 with supervised machine learning
Source: BMC Genomics. 2014 Jun 21;15:508. doi: 10.1186/1471-2164-15-508 (PMC4079955; doi:10.1186/1471-2164-15-508)
Supplement: Supplementary file 7 — Additional file 7: The list of predicted host-microbe interaction factors. (a) List of 211 genes predicted to be host-microbe interaction factors for Dickeya dadantii 3937, (b) list of 216 genes predicted to be host-microbe interaction factors for Pectobacterium carotovorum WPP14. (c) list of top 300 genes that could not be confidently classified as host-microbe interaction factors for both Dickeya dadantii 3937 and Pectobacterium carotovorum WPP14. (ZIP 17 KB) [file 12864_2013_6186_MOESM7_ESM.zip]

Archive with 3 entries (3 files):
- 2479885711167141_add7a.csv
- 2479885711167141_add7b.csv
- 2479885711167141_add7c.csv
